# Supplementary material for: Conformational biosensors delineate endosomal G protein regulation by GPCRs
Source: bioRxiv. 2025 Jun 24:2025.05.12.653522. Originally published 2025 May 13. Preprint. [Version 2] doi: 10.1101/2025.05.12.653522 (PMC12132277; doi:10.1101/2025.05.12.653522)
Supplement: Supplement 2 [file media-2.xlsx]

## Sheet: Supplementary Table 1
Supplementary Table 1: DNA constructs used in this study
Construct	Source
pcDNA3-EGFP-GNAS	This study: replacement of residues 72-81 of HA-GNAS in pcDNA3-HA-GNAS58 with EGFP by InFusion cloning (Takara Bio).
pcDNA3-SS-Flag-β2ΑR	From reference 59.
pcDNA3-SS-Flag-β2ΑR-3S	From reference 9.
pcDNA3.1-Myc-GNB1	From R. Irannejad.
pcDNA3.1-GNG2	From R. Irannejad.
pCAGGS-GNB1-T2A-MYC-GNG2	This study: Insertion of GNB1-T2A, and myc-GNB2 into pCAGGs by InFusion cloning. GNB1-T2A and GNB2 were amplified from Gi1-CASE, a gift from Gunnar Schulte (Addgene plasmid #168120), and the myc tag sequence was added into primers.
pCAGGS-GNB1-T2A-mApple-GNG2	This study: Insertion of GNB1-T2A, mApple (from pmApple-N1), and GNB2 into pCAGGs by InFusion cloning. GNB1-T2A and GNB2 were amplified from Gi1-CASE, a gift from Gunnar Schulte (Addgene plasmid #168120).
pmApple-N1	From reference 60.
mApple-EEA1(2xFYVE)	This study: replacement of dsRed2 in pDsRed2-EEA1(2xFYVE) (from R. Irannejad) by InFusion cloning (Takara Bio).
GNB1-P2A-GNG1-IRES-GNAS-LgBit	This study: Deletion of Venus from GNG1 in GNB1-T2A-cpVenus-GNGT1-IRES-GNAS15 (by KLD cloning (NEB)) followed by replacement of residues 72-81 with LgBit sequence from pCAGGS_LgBit-CAAX by InFusion cloning (Takara Bio).
pmApple-N1-SmBit(114)-mApple-CAAX	This study: Insertion of N-terminal SmBit(114) tag57 (sequence added into primers) into pmApple-N1 by KLD cloning, followed by insertion of C-terminal CAAX sequence from pCAGGS-LgBit-CAAX by InFusion cloning (Takara Bio).
pcDNA3.1_SmBiT(114)-miniGs	From reference 15.
pcDNA3.1_Nb37-SmBiT(101)	From reference 15.
pcDNA3-SmBit(114)-mApple-KB1691	This study: Insertion of synthesized SmBit(114)-mApple-KB1691 sequence (Twist Biosciences, KB1691 sequence from reference 32) into pcDNA3 by InFusion cloning (Takara Biosciences).
pCAGGS_LgBiT-CAAX	From reference 61.
pCAGGS_endofin-LgBiT	From reference 61.
pmApple-Arr3-mApple	From reference 62.
pcDNA3.1_SS-HaloTag-VIPR1	From reference 15.
pcDNA_SS-HaloTag-A2BR	From reference 31.
pCMV-Dest_mCherry	From reference 15.
pCMV-Dest_mCherry-Dyn1K44E	From reference 15.

## Sheet: Supplementary Table 2
Supplementary Table 2: CRISPR Knockout Reagents	Two primer pairs per gene were used due to inconsistency of amplification efficiency of each reaction
Target	Cell line(s)	sgRNA sequence 1	sgRNA sequence 2	Forward PCR validation primer	Reverse PCR validation primer(s)	Alternate Forward PCR validation primer	Alternate Reverse Forward PCR validation primer
GNAS	Gαs KO1 & 2, Gαs/olf DKO	GGGCACCAGGUUGCUCAUGG	GGGUUGGCCAGCUCCACGGG	GCATGCAACTTCTGGTACAGTC	GCTCATCCATCTTGAACAAAGCCC	AAGTGTTAGTATGTAGTGTGGG	CATACAGTTTTGTCCTAAGATG
GNAL	Gαs/olf DKO	UAUAAUACCUCCAGUUCCGC	UGGUUUUCAGGGUUGGCCAG	CTAGGTCAGTGCTGTAGCTGG	CGCCCCTGGCCGTAGTTAAT	TGATACTGACCTCTAGTGAAAC	TGTATTTTTCGTAGAGATGG

## Sheet: Supplementary Table 3
Supplementary Table 3: Crispr NGS Primers.	A nested PCR strategy was used with initial amplifaction with alternate primers in Supplemental Table 2 and a second amplification with primers below
Target	Forward primer	Reverse primer
GNAS	ACACTCTTTCCCTACACGACGCTCTTCCGATCTGATGTCTTTATGAAAGCAGTAC	GACTGGAGTTCAGACGTGTGCTCTTCCGATCTCTGTCACTCATGTTCCTATATG

## Sheet: Supplementary Table 4
Supplementary Table 4: Full statistical analysis for 2-way RM ANOVA in Figure 1c
Two-way RM ANOVA	Matching: Stacked									Šídák's multiple comparisons test	Time (min)	Predicted (LS) mean diff.	95.00% CI of diff.	Below threshold?	Summary	Adjusted P Value
Assume sphericity?	Yes									EGFP-Gαs/EGFP
Alpha	0.05										0	-0.8722	-1.091 to -0.6532	Yes	****	<0.0001
											0.333333	-0.8664	-1.085 to -0.6474	Yes	****	<0.0001
Source of Variation	% of total variation	P value	P value summary	Significant?							0.666667	-0.868	-1.087 to -0.6490	Yes	****	<0.0001
Time x Transfection	11.53	<0.0001	****	Yes							1	-0.8687	-1.088 to -0.6497	Yes	****	<0.0001
Time	1.926	<0.0001	****	Yes							1.33333	-0.8608	-1.080 to -0.6418	Yes	****	<0.0001
Transfection	55.18	<0.0001	****	Yes							1.66667	-0.8703	-1.089 to -0.6512	Yes	****	<0.0001
Subject	13.36	<0.0001	****	Yes							2	-0.8506	-1.070 to -0.6316	Yes	****	<0.0001
											2.33333	-0.8437	-1.063 to -0.6246	Yes	****	<0.0001
ANOVA table	SS	DF	MS	F (DFn, DFd)	P value						2.66667	-0.794	-1.013 to -0.5749	Yes	****	<0.0001
Time x Transfection	15.23	90	0.1692	F (90, 1800) = 21.33	P<0.0001						3	-0.699	-0.9181 to -0.4800	Yes	****	<0.0001
Time	2.544	90	0.02827	F (90, 1800) = 3.562	P<0.0001						3.33333	-0.6971	-0.9162 to -0.4781	Yes	****	<0.0001
Transfection	72.87	1	72.87	F (1, 20) = 82.58	P<0.0001						3.66667	-0.7012	-0.9203 to -0.4822	Yes	****	<0.0001
Subject	17.65	20	0.8824	F (20, 1800) = 111.2	P<0.0001						4	-0.711	-0.9300 to -0.4919	Yes	****	<0.0001
Residual	14.28	1800	0.007935								4.33333	-0.698	-0.9171 to -0.4790	Yes	****	<0.0001
											4.66667	-0.6898	-0.9088 to -0.4707	Yes	****	<0.0001
Difference between column means											5	-0.7477	-0.9667 to -0.5286	Yes	****	<0.0001
Mean of Gs/Flag-β2AR	-0.0515										5.33333	-0.7602	-0.9793 to -0.5411	Yes	****	<0.0001
Mean of EGFP-Gαs/Flag-β2AR	0.3769										5.66667	-0.7253	-0.9444 to -0.5063	Yes	****	<0.0001
Difference between means	-0.4284										6	-0.6866	-0.9057 to -0.4676	Yes	****	<0.0001
SE of difference	0.04714										6.33333	-0.6255	-0.8445 to -0.4064	Yes	****	<0.0001
95% CI of difference	-0.5267 to -0.3300										6.66667	-0.5789	-0.7980 to -0.3599	Yes	****	<0.0001
											7	-0.5455	-0.7646 to -0.3265	Yes	****	<0.0001
Data summary											7.33333	-0.505	-0.7240 to -0.2859	Yes	****	<0.0001
Number of columns (Transfection)	2										7.66667	-0.4929	-0.7120 to -0.2739	Yes	****	<0.0001
Number of rows (Time)	91										8	-0.571	-0.7901 to -0.3520	Yes	****	<0.0001
Number of subjects (Subject)	22										8.33333	-0.4167	-0.6357 to -0.1976	Yes	****	<0.0001
Number of missing values	0										8.66667	-0.4356	-0.6546 to -0.2165	Yes	****	<0.0001
											9	-0.4209	-0.6400 to -0.2019	Yes	****	<0.0001
											9.33333	-0.4045	-0.6235 to -0.1854	Yes	****	<0.0001
											9.66667	-0.3862	-0.6052 to -0.1671	Yes	****	<0.0001
											10	-0.3695	-0.5886 to -0.1505	Yes	****	<0.0001
											10.3333	-0.3422	-0.5612 to -0.1231	Yes	****	<0.0001
											10.6667	-0.335	-0.5541 to -0.1160	Yes	****	<0.0001
											11	-0.3188	-0.5379 to -0.09977	Yes	****	<0.0001
											11.3333	-0.326	-0.5450 to -0.1069	Yes	****	<0.0001
											11.6667	-0.326	-0.5451 to -0.1070	Yes	****	<0.0001
											12	-0.3281	-0.5471 to -0.1090	Yes	****	<0.0001
											12.3333	-0.3316	-0.5506 to -0.1125	Yes	****	<0.0001
											12.6667	-0.3297	-0.5488 to -0.1107	Yes	****	<0.0001
											13	-0.3124	-0.5315 to -0.09338	Yes	****	<0.0001
											13.3333	-0.3029	-0.5220 to -0.08388	Yes	***	0.0002
											13.6667	-0.3123	-0.5313 to -0.09320	Yes	****	<0.0001
											14	-0.3018	-0.5209 to -0.08276	Yes	***	0.0002
											14.3333	-0.3102	-0.5293 to -0.09117	Yes	****	<0.0001
											14.6667	-0.3123	-0.5314 to -0.09328	Yes	****	<0.0001
											15	-0.3063	-0.5254 to -0.08729	Yes	***	0.0001
											15.3333	-0.3085	-0.5275 to -0.08944	Yes	***	0.0001
											15.6667	-0.3065	-0.5255 to -0.08742	Yes	***	0.0001
											16	-0.2949	-0.5140 to -0.07587	Yes	***	0.0003
											16.3333	-0.3	-0.5190 to -0.08090	Yes	***	0.0002
											16.6667	-0.3024	-0.5215 to -0.08338	Yes	***	0.0002
											17	-0.291	-0.5101 to -0.07194	Yes	***	0.0004
											17.3333	-0.2993	-0.5183 to -0.08021	Yes	***	0.0002
											17.6667	-0.2839	-0.5029 to -0.06480	Yes	***	0.0007
											18	-0.2875	-0.5065 to -0.06843	Yes	***	0.0006
											18.3333	-0.282	-0.5010 to -0.06293	Yes	***	0.0008
											18.6667	-0.2858	-0.5049 to -0.06674	Yes	***	0.0006
											19	-0.2889	-0.5079 to -0.06981	Yes	***	0.0005
											19.3333	-0.2881	-0.5071 to -0.06904	Yes	***	0.0005
											19.6667	-0.2829	-0.5020 to -0.06388	Yes	***	0.0008
											20	-0.2774	-0.4965 to -0.05836	Yes	**	0.0012
											20.3333	-0.2839	-0.5029 to -0.06480	Yes	***	0.0007
											20.6667	-0.279	-0.4980 to -0.05993	Yes	**	0.001
											21	-0.2683	-0.4874 to -0.04928	Yes	**	0.0022
											21.3333	-0.2794	-0.4985 to -0.06035	Yes	**	0.001
											21.6667	-0.2677	-0.4868 to -0.04867	Yes	**	0.0023
											22	-0.299	-0.5180 to -0.07993	Yes	***	0.0002
											22.3333	-0.2844	-0.5034 to -0.06533	Yes	***	0.0007
											22.6667	-0.2868	-0.5059 to -0.06778	Yes	***	0.0006
											23	-0.2804	-0.4994 to -0.06133	Yes	***	0.0009
											23.3333	-0.2723	-0.4913 to -0.05320	Yes	**	0.0017
											23.6667	-0.2885	-0.5076 to -0.06949	Yes	***	0.0005
											24	-0.2925	-0.5116 to -0.07349	Yes	***	0.0004
											24.3333	-0.2806	-0.4997 to -0.06159	Yes	***	0.0009
											24.6667	-0.294	-0.5131 to -0.07494	Yes	***	0.0003
											25	-0.2827	-0.5017 to -0.06360	Yes	***	0.0008
											25.3333	-0.2932	-0.5122 to -0.07411	Yes	***	0.0004
											25.6667	-0.2856	-0.5047 to -0.06659	Yes	***	0.0006
											26	-0.2955	-0.5145 to -0.07642	Yes	***	0.0003
											26.3333	-0.2968	-0.5159 to -0.07777	Yes	***	0.0003
											26.6667	-0.305	-0.5241 to -0.08599	Yes	***	0.0001
											27	-0.3295	-0.5485 to -0.1104	Yes	****	<0.0001
											27.3333	-0.3343	-0.5534 to -0.1153	Yes	****	<0.0001
											27.6667	-0.3329	-0.5519 to -0.1138	Yes	****	<0.0001
											28	-0.355	-0.5741 to -0.1360	Yes	****	<0.0001
											28.3333	-0.3485	-0.5676 to -0.1295	Yes	****	<0.0001
											28.6667	-0.3671	-0.5862 to -0.1481	Yes	****	<0.0001
											29	-0.3544	-0.5735 to -0.1353	Yes	****	<0.0001
											29.3333	-0.3638	-0.5828 to -0.1447	Yes	****	<0.0001
											29.6667	-0.3679	-0.5869 to -0.1488	Yes	****	<0.0001
											30	-0.3749	-0.5939 to -0.1558	Yes	****	<0.0001

## Sheet: Supplementary Table 5
Supplementaary Table 5: Full statistical analysis for 2-way RM ANOVA in Figure 2d
Two-way RM ANOVA	Matching: Stacked						Šídák's multiple comparisons test	Time (min)	Mean Diff.	95.00% CI of diff.	Below threshold?	Summary	Adjusted P Value
Assume sphericity?	Yes						β2AR WT - β2AR 3S
Alpha	0.05							1	0.008274	-0.2350 to 0.2516	No	ns	>0.9999
								2	-0.004837	-0.2481 to 0.2385	No	ns	>0.9999
Source of Variation	% of total variation	P value	P value summary	Significant?				3	-0.02012	-0.2634 to 0.2232	No	ns	>0.9999
Time x Transfection	1.256	0.999	ns	No				4	-0.02047	-0.2638 to 0.2228	No	ns	>0.9999
Time	64.4	<0.0001	****	Yes				5	0.02761	-0.2157 to 0.2709	No	ns	>0.9999
Transfection	0.0483	0.9318	ns	No				6	0.009549	-0.2337 to 0.2528	No	ns	>0.9999
Subject	23.29	<0.0001	****	Yes				7	0.01544	-0.2279 to 0.2587	No	ns	>0.9999
								8	-0.04634	-0.2896 to 0.1970	No	ns	>0.9999
ANOVA table	SS	DF	MS	F (DFn, DFd)	P value			9	-0.01204	-0.2553 to 0.2312	No	ns	>0.9999
Time x Transfection	0.05656	47	0.001203	F (47, 188) = 0.4567	P=0.9990			10	-0.04543	-0.2887 to 0.1979	No	ns	>0.9999
Time	2.9	47	0.06171	F (47, 188) = 23.42	P<0.0001			11	-0.02851	-0.2718 to 0.2148	No	ns	>0.9999
Transfection	0.002175	1	0.002175	F (1, 4) = 0.008295	P=0.9318			12	-0.01365	-0.2569 to 0.2296	No	ns	>0.9999
Subject	1.049	4	0.2622	F (4, 188) = 99.51	P<0.0001			13	-0.04459	-0.2879 to 0.1987	No	ns	>0.9999
Residual	0.4954	188	0.002635					14	-0.001751	-0.2450 to 0.2415	No	ns	>0.9999
								15	0.01516	-0.2281 to 0.2585	No	ns	>0.9999
Difference between column means								16	-0.05685	-0.3001 to 0.1864	No	ns	>0.9999
Mean of β2AR WT	-0.166							17	-0.03096	-0.2743 to 0.2123	No	ns	>0.9999
Mean of β2AR 3S	-0.1605							18	-0.07568	-0.3190 to 0.1676	No	ns	>0.9999
Difference between means	-0.005496							19	-0.0296	-0.2729 to 0.2137	No	ns	>0.9999
SE of difference	0.06035							20	0.01826	-0.2250 to 0.2616	No	ns	>0.9999
95% CI of difference	-0.1730 to 0.1621							21	-0.04546	-0.2888 to 0.1978	No	ns	>0.9999
								22	0.01033	-0.2330 to 0.2536	No	ns	>0.9999
Data summary								23	0.03059	-0.2127 to 0.2739	No	ns	>0.9999
Number of columns (Transfection)	2							24	0.00902	-0.2343 to 0.2523	No	ns	>0.9999
Number of rows (Time)	48							25	-0.01985	-0.2631 to 0.2234	No	ns	>0.9999
Number of subjects (Subject)	6							26	0.0259	-0.2174 to 0.2692	No	ns	>0.9999
Number of missing values	0							27	-0.002364	-0.2457 to 0.2409	No	ns	>0.9999
								28	0.04344	-0.1998 to 0.2867	No	ns	>0.9999
								29	-0.01892	-0.2622 to 0.2244	No	ns	>0.9999
								30	-0.007303	-0.2506 to 0.2360	No	ns	>0.9999
								31	0.01298	-0.2303 to 0.2563	No	ns	>0.9999
								32	0.02225	-0.2210 to 0.2655	No	ns	>0.9999
								33	-0.00221	-0.2455 to 0.2411	No	ns	>0.9999
								34	0.03254	-0.2108 to 0.2758	No	ns	>0.9999
								35	0.0234	-0.2199 to 0.2667	No	ns	>0.9999
								36	0.03008	-0.2132 to 0.2734	No	ns	>0.9999
								37	-0.01705	-0.2603 to 0.2262	No	ns	>0.9999
								38	-0.06431	-0.3076 to 0.1790	No	ns	>0.9999
								39	0.02104	-0.2223 to 0.2643	No	ns	>0.9999
								40	-0.02368	-0.2670 to 0.2196	No	ns	>0.9999
								41	0.007739	-0.2356 to 0.2510	No	ns	>0.9999
								42	-0.01922	-0.2625 to 0.2241	No	ns	>0.9999
								43	0.009362	-0.2339 to 0.2527	No	ns	>0.9999
								44	0.03523	-0.2081 to 0.2785	No	ns	>0.9999
								45	-0.03165	-0.2749 to 0.2116	No	ns	>0.9999
								46	-0.01422	-0.2575 to 0.2291	No	ns	>0.9999
								47	0.01347	-0.2298 to 0.2568	No	ns	>0.9999
								48	0.0116	-0.2317 to 0.2549	No	ns	>0.9999

## Sheet: Supplementary Table 6
Supplementary Table 6: Full statistical analysis for 2-way RM ANOVA in Figure 2e
Two-way RM ANOVA	Matching: Stacked						Šídák's multiple comparisons test	Time (min)	Mean Diff.	95.00% CI of diff.	Below threshold?	Summary	Adjusted P Value
Assume sphericity?	Yes						βArr1/2 DKO + mApple/βArr1/2 DKO + βARR2-mApple
Alpha	0.05							1	-0.01854	-0.1423 to 0.1053	No	ns	>0.9999
								2	-0.02607	-0.1499 to 0.09773	No	ns	>0.9999
Source of Variation	% of total variation	P value	P value summary	Significant?				3	0.002455	-0.1213 to 0.1263	No	ns	>0.9999
Time x Transfection	2.256	0.9979	ns	No				4	-0.03169	-0.1555 to 0.09211	No	ns	>0.9999
Time	77.21	<0.0001	****	Yes				5	0.02967	-0.09413 to 0.1535	No	ns	>0.9999
Transfection	0.05089	0.7559	ns	No				6	0.04418	-0.07962 to 0.1680	No	ns	>0.9999
Subject	1.837	0.0014	**	Yes				7	-0.04549	-0.1693 to 0.07831	No	ns	>0.9999
								8	0.0492	-0.07460 to 0.1730	No	ns	>0.9999
ANOVA table	SS	DF	MS	F (DFn, DFd)	P value			9	-0.00652	-0.1303 to 0.1173	No	ns	>0.9999
Time x Transfection	0.04404	47	0.0009371	F (47, 188) = 0.4840	P=0.9979			10	-0.004053	-0.1279 to 0.1197	No	ns	>0.9999
Time	1.508	47	0.03208	F (47, 188) = 16.57	P<0.0001			11	-0.008994	-0.1328 to 0.1148	No	ns	>0.9999
Transfection	0.0009935	1	0.0009935	F (1, 4) = 0.1108	P=0.7559			12	-0.001903	-0.1257 to 0.1219	No	ns	>0.9999
Subject	0.03586	4	0.008966	F (4, 188) = 4.631	P=0.0014			13	-0.0261	-0.1499 to 0.09770	No	ns	>0.9999
Residual	0.364	188	0.001936					14	0.03089	-0.09291 to 0.1547	No	ns	>0.9999
								15	-0.0004987	-0.1243 to 0.1233	No	ns	>0.9999
Difference between column means								16	-0.01326	-0.1371 to 0.1105	No	ns	>0.9999
Mean of βArr1/2 DKO + mApple	-0.06829							17	-0.02812	-0.1519 to 0.09568	No	ns	>0.9999
Mean of βArr1/2 DKO + βARR2-mApple	-0.06457							18	-0.03943	-0.1632 to 0.08437	No	ns	>0.9999
Difference between means	-0.003715							19	-0.01119	-0.1350 to 0.1126	No	ns	>0.9999
SE of difference	0.01116							20	0.002508	-0.1213 to 0.1263	No	ns	>0.9999
95% CI of difference	-0.03470 to 0.02727							21	-0.05032	-0.1741 to 0.07348	No	ns	>0.9999
								22	-0.03173	-0.1555 to 0.09207	No	ns	>0.9999
Data summary								23	0.007798	-0.1160 to 0.1316	No	ns	>0.9999
Number of columns (Transfection)	2							24	-0.007508	-0.1313 to 0.1163	No	ns	>0.9999
Number of rows (Time)	48							25	-0.01129	-0.1351 to 0.1125	No	ns	>0.9999
Number of subjects (Subject)	6							26	-0.01846	-0.1423 to 0.1053	No	ns	>0.9999
Number of missing values	0							27	0.003225	-0.1206 to 0.1270	No	ns	>0.9999
								28	0.02404	-0.09976 to 0.1478	No	ns	>0.9999
								29	0.03166	-0.09214 to 0.1555	No	ns	>0.9999
								30	0.004907	-0.1189 to 0.1287	No	ns	>0.9999
								31	-0.04804	-0.1718 to 0.07576	No	ns	>0.9999
								32	-0.01274	-0.1365 to 0.1111	No	ns	>0.9999
								33	-0.01062	-0.1344 to 0.1132	No	ns	>0.9999
								34	0.02931	-0.09450 to 0.1531	No	ns	>0.9999
								35	-0.02685	-0.1506 to 0.09695	No	ns	>0.9999
								36	0.02697	-0.09683 to 0.1508	No	ns	>0.9999
								37	0.01622	-0.1076 to 0.1400	No	ns	>0.9999
								38	0.03389	-0.08991 to 0.1577	No	ns	>0.9999
								39	-0.003925	-0.1277 to 0.1199	No	ns	>0.9999
								40	-0.01293	-0.1367 to 0.1109	No	ns	>0.9999
								41	-0.006183	-0.1300 to 0.1176	No	ns	>0.9999
								42	0.01658	-0.1072 to 0.1404	No	ns	>0.9999
								43	-0.006655	-0.1305 to 0.1171	No	ns	>0.9999
								44	-0.002865	-0.1267 to 0.1209	No	ns	>0.9999
								45	-0.03432	-0.1581 to 0.08948	No	ns	>0.9999
								46	0.03413	-0.08967 to 0.1579	No	ns	>0.9999
								47	0.01375	-0.1101 to 0.1375	No	ns	>0.9999
								48	-0.03338	-0.1572 to 0.09042	No	ns	>0.9999

## Sheet: Supplementary Table 7
Supplementary Table 7: Full statistical analysis for 2-way RM ANOVA in Supplementary Figure 3b
Two-way RM ANOVA	Matching: Stacked						Šídák's multiple comparisons test	Mean Diff.	95.00% CI of diff.	Below threshold?	Summary	Adjusted P Value
Assume sphericity?	Yes						No Receptor / β2AR
Alpha	0.05
							Row 1	-0.04084	-0.2422 to 0.1605	No	ns	>0.9999
Source of Variation	% of total variation	P value	P value summary	Significant?			Row 2	-0.01055	-0.2119 to 0.1908	No	ns	>0.9999
Time x Column Factor	15.24	<0.0001	****	Yes			Row 3	-0.005047	-0.2064 to 0.1963	No	ns	>0.9999
Time	16.14	<0.0001	****	Yes			Row 4	0.03553	-0.1658 to 0.2369	No	ns	>0.9999
Column Factor	47.92	0.011	*	Yes			Row 5	-0.02309	-0.2244 to 0.1783	No	ns	>0.9999
Subject	9.549	<0.0001	****	Yes			Row 6	0.044	-0.1574 to 0.2454	No	ns	>0.9999
							Row 7	0.02743	-0.1739 to 0.2288	No	ns	>0.9999
ANOVA table	SS	DF	MS	F (DFn, DFd)	P value		Row 8	0.103	-0.09838 to 0.3043	No	ns	0.9777
Time x Column Factor	0.6239	36	0.01733	F (36, 144) = 5.467	P<0.0001		Row 9	0.1214	-0.07991 to 0.3228	No	ns	0.8569
Time	0.6605	36	0.01835	F (36, 144) = 5.788	P<0.0001		Row 10	0.06205	-0.1393 to 0.2634	No	ns	>0.9999
Column Factor	1.961	1	1.961	F (1, 4) = 20.07	P=0.0110		Row 11	0.2034	0.002011 to 0.4047	Yes	*	0.045
Subject	0.3908	4	0.0977	F (4, 144) = 30.82	P<0.0001		Row 12	0.1459	-0.05547 to 0.3472	No	ns	0.5175
Residual	0.4564	144	0.00317				Row 13	0.2559	0.05451 to 0.4572	Yes	**	0.0021
							Row 14	0.2612	0.05982 to 0.4625	Yes	**	0.0015
Difference between column means							Row 15	0.2066	0.005206 to 0.4079	Yes	*	0.038
Mean of No Receptor/Gs-LgBit 1 µM Iso	-0.00906						Row 16	0.2404	0.03907 to 0.4418	Yes	**	0.0055
Mean of β2AR/Gs-LgBit 1 µM Iso	-0.197						Row 17	0.3155	0.1141 to 0.5168	Yes	****	<0.0001
Difference between means	0.188						Row 18	0.2959	0.09453 to 0.4972	Yes	***	0.0001
SE of difference	0.04196						Row 19	0.2073	0.005951 to 0.4087	Yes	*	0.0366
95% CI of difference	0.07149 to 0.3045						Row 20	0.2684	0.06704 to 0.4698	Yes	***	0.001
							Row 21	0.2787	0.07731 to 0.4800	Yes	***	0.0005
Data summary							Row 22	0.2313	0.02992 to 0.4326	Yes	**	0.0095
Number of columns (Column Factor)	2						Row 23	0.2055	0.004164 to 0.4069	Yes	*	0.0402
Number of rows (Time)	37						Row 24	0.244	0.04260 to 0.4453	Yes	**	0.0045
Number of subjects (Subject)	6						Row 25	0.2627	0.06133 to 0.4640	Yes	**	0.0014
Number of missing values	0						Row 26	0.257	0.05561 to 0.4583	Yes	**	0.002
							Row 27	0.2971	0.09571 to 0.4984	Yes	***	0.0001
							Row 28	0.197	-0.004323 to 0.3984	No	ns	0.0624
							Row 29	0.2248	0.02349 to 0.4262	Yes	*	0.0138
							Row 30	0.2905	0.08917 to 0.4919	Yes	***	0.0002
							Row 31	0.1823	-0.01909 to 0.3836	No	ns	0.1279
							Row 32	0.3087	0.1074 to 0.5101	Yes	****	<0.0001
							Row 33	0.1728	-0.02852 to 0.3742	No	ns	0.1946
							Row 34	0.2999	0.09851 to 0.5012	Yes	***	0.0001
							Row 35	0.3085	0.1072 to 0.5099	Yes	****	<0.0001
							Row 36	0.2298	0.02842 to 0.4311	Yes	*	0.0104
							Row 37	0.2505	0.04912 to 0.4518	Yes	**	0.003

## Sheet: Supplementary Table 8
Supplementary Table 8: Full statistical analysis for 2-way RM ANOVA in Figure 3b
Two-way RM ANOVA	Matching: Stacked						Dunnett's multiple comparisons test	Predicted (LS) mean diff.	95.00% CI of diff.	Below threshold?	Summary	Adjusted P Value
Assume sphericity?	Yes
Alpha	0.05						Row 1
							Vehicle vs. Iso + SSF-β2AR	-0.004902	-0.07709 to 0.06729	No	ns	0.9995
Source of Variation	% of total variation	P value	P value summary	Significant?			Vehicle vs. Iso (β2AR)	0.01715	-0.05504 to 0.08934	No	ns	0.9449
Time x Treatment	19.08	<0.0001	****	Yes			Vehicle vs. VIP (VIPR1)	0.03691	-0.03115 to 0.1050	No	ns	0.4888
Time	14.65	<0.0001	****	Yes			Vehicle vs. NECA (A2bR)	0.04723	-0.02496 to 0.1194	No	ns	0.3178
Treatment	64.73	<0.0001	****	Yes
Subject	1.802	<0.0001	****	Yes			Row 2
							Vehicle vs. Iso + SSF-β2AR	0.006521	-0.06567 to 0.07871	No	ns	0.9985
ANOVA table	SS	DF	MS	F (DFn, DFd)	P value		Vehicle vs. Iso (β2AR)	-0.0003449	-0.07253 to 0.07184	No	ns	>0.9999
Time x Treatment	28.9	596	0.04848	F (596, 2533) = 56.34	P<0.0001		Vehicle vs. VIP (VIPR1)	0.01408	-0.05398 to 0.08214	No	ns	0.9658
Time	22.19	149	0.1489	F (149, 2533) = 173.0	P<0.0001		Vehicle vs. NECA (A2bR)	0.02382	-0.04837 to 0.09601	No	ns	0.8437
Treatment	98.04	4	24.51	F (4, 17) = 152.6	P<0.0001
Subject	2.73	17	0.1606	F (17, 2533) = 186.6	P<0.0001		Row 3
Residual	2.18	2533	0.0008606				Vehicle vs. Iso + SSF-β2AR	0.0132	-0.05899 to 0.08539	No	ns	0.978
							Vehicle vs. Iso (β2AR)	0.005442	-0.06675 to 0.07763	No	ns	0.9993
Data summary							Vehicle vs. VIP (VIPR1)	0.01046	-0.05760 to 0.07852	No	ns	0.9884
Number of columns (Treatment)	5						Vehicle vs. NECA (A2bR)	0.02274	-0.04945 to 0.09493	No	ns	0.8639
Number of rows (Time)	150
Number of subjects (Subject)	22						Row 4
Number of missing values	0						Vehicle vs. Iso + SSF-β2AR	0.01281	-0.05938 to 0.08500	No	ns	0.9803
							Vehicle vs. Iso (β2AR)	0.005409	-0.06678 to 0.07760	No	ns	0.9993
							Vehicle vs. VIP (VIPR1)	0.005438	-0.06262 to 0.07350	No	ns	0.9991
							Vehicle vs. NECA (A2bR)	0.01744	-0.05475 to 0.08963	No	ns	0.9416
							Row 5
							Vehicle vs. Iso + SSF-β2AR	0.007127	-0.06506 to 0.07932	No	ns	0.9979
							Vehicle vs. Iso (β2AR)	-0.001263	-0.07345 to 0.07093	No	ns	>0.9999
							Vehicle vs. VIP (VIPR1)	-0.01281	-0.08087 to 0.05525	No	ns	0.9756
							Vehicle vs. NECA (A2bR)	0.004968	-0.06722 to 0.07716	No	ns	0.9995
							Row 6
							Vehicle vs. Iso + SSF-β2AR	0.0006172	-0.07157 to 0.07281	No	ns	>0.9999
							Vehicle vs. Iso (β2AR)	-0.000814	-0.07300 to 0.07138	No	ns	>0.9999
							Vehicle vs. VIP (VIPR1)	-0.01927	-0.08734 to 0.04879	No	ns	0.9019
							Vehicle vs. NECA (A2bR)	-0.001953	-0.07414 to 0.07024	No	ns	>0.9999
							Row 7
							Vehicle vs. Iso + SSF-β2AR	-0.004502	-0.07669 to 0.06769	No	ns	0.9996
							Vehicle vs. Iso (β2AR)	-0.007246	-0.07944 to 0.06494	No	ns	0.9977
							Vehicle vs. VIP (VIPR1)	-0.02073	-0.08879 to 0.04733	No	ns	0.8771
							Vehicle vs. NECA (A2bR)	-0.009366	-0.08156 to 0.06282	No	ns	0.9939
							Row 8
							Vehicle vs. Iso + SSF-β2AR	0.005092	-0.06710 to 0.07728	No	ns	0.9994
							Vehicle vs. Iso (β2AR)	-0.008854	-0.08104 to 0.06334	No	ns	0.9951
							Vehicle vs. VIP (VIPR1)	-0.01685	-0.08491 to 0.05121	No	ns	0.9366
							Vehicle vs. NECA (A2bR)	-0.00938	-0.08157 to 0.06281	No	ns	0.9938
							Row 9
							Vehicle vs. Iso + SSF-β2AR	0.001997	-0.07019 to 0.07419	No	ns	>0.9999
							Vehicle vs. Iso (β2AR)	-0.009287	-0.08148 to 0.06290	No	ns	0.9941
							Vehicle vs. VIP (VIPR1)	-0.0124	-0.08046 to 0.05566	No	ns	0.9783
							Vehicle vs. NECA (A2bR)	-0.007656	-0.07985 to 0.06453	No	ns	0.9972
							Row 10
							Vehicle vs. Iso + SSF-β2AR	0.005097	-0.06709 to 0.07729	No	ns	0.9994
							Vehicle vs. Iso (β2AR)	-0.007325	-0.07952 to 0.06486	No	ns	0.9976
							Vehicle vs. VIP (VIPR1)	-0.01098	-0.07904 to 0.05708	No	ns	0.9861
							Vehicle vs. NECA (A2bR)	-0.01407	-0.08626 to 0.05812	No	ns	0.9723
							Row 11
							Vehicle vs. Iso + SSF-β2AR	0.001419	-0.07077 to 0.07361	No	ns	>0.9999
							Vehicle vs. Iso (β2AR)	-0.008224	-0.08041 to 0.06397	No	ns	0.9963
							Vehicle vs. VIP (VIPR1)	-0.01269	-0.08075 to 0.05537	No	ns	0.9764
							Vehicle vs. NECA (A2bR)	-0.007899	-0.08009 to 0.06429	No	ns	0.9968
							Row 12
							Vehicle vs. Iso + SSF-β2AR	0.001853	-0.07034 to 0.07404	No	ns	>0.9999
							Vehicle vs. Iso (β2AR)	-0.01074	-0.08293 to 0.06145	No	ns	0.9897
							Vehicle vs. VIP (VIPR1)	-0.01461	-0.08267 to 0.05345	No	ns	0.9611
							Vehicle vs. NECA (A2bR)	-0.007765	-0.07995 to 0.06443	No	ns	0.997
							Row 13
							Vehicle vs. Iso + SSF-β2AR	-0.0006101	-0.07280 to 0.07158	No	ns	>0.9999
							Vehicle vs. Iso (β2AR)	-0.008529	-0.08072 to 0.06366	No	ns	0.9957
							Vehicle vs. VIP (VIPR1)	-0.01727	-0.08533 to 0.05079	No	ns	0.9313
							Vehicle vs. NECA (A2bR)	-0.006398	-0.07859 to 0.06579	No	ns	0.9986
							Row 14
							Vehicle vs. Iso + SSF-β2AR	0.004536	-0.06765 to 0.07673	No	ns	0.9996
							Vehicle vs. Iso (β2AR)	-0.005535	-0.07772 to 0.06665	No	ns	0.9992
							Vehicle vs. VIP (VIPR1)	-0.01716	-0.08522 to 0.05090	No	ns	0.9327
							Vehicle vs. NECA (A2bR)	-0.006811	-0.07900 to 0.06538	No	ns	0.9982
							Row 15
							Vehicle vs. Iso + SSF-β2AR	0.002229	-0.06996 to 0.07442	No	ns	>0.9999
							Vehicle vs. Iso (β2AR)	-0.008018	-0.08021 to 0.06417	No	ns	0.9966
							Vehicle vs. VIP (VIPR1)	-0.01262	-0.08068 to 0.05544	No	ns	0.9769
							Vehicle vs. NECA (A2bR)	-0.001866	-0.07406 to 0.07032	No	ns	>0.9999
							Row 16
							Vehicle vs. Iso + SSF-β2AR	0.002237	-0.06995 to 0.07443	No	ns	>0.9999
							Vehicle vs. Iso (β2AR)	-0.007574	-0.07976 to 0.06462	No	ns	0.9973
							Vehicle vs. VIP (VIPR1)	-0.003012	-0.07107 to 0.06505	No	ns	>0.9999
							Vehicle vs. NECA (A2bR)	-0.00161	-0.07380 to 0.07058	No	ns	>0.9999
							Row 17
							Vehicle vs. Iso + SSF-β2AR	0.001224	-0.07097 to 0.07341	No	ns	>0.9999
							Vehicle vs. Iso (β2AR)	-0.005173	-0.07736 to 0.06702	No	ns	0.9994
							Vehicle vs. VIP (VIPR1)	-0.007533	-0.07559 to 0.06053	No	ns	0.9967
							Vehicle vs. NECA (A2bR)	-0.01138	-0.08357 to 0.06081	No	ns	0.9872
							Row 18
							Vehicle vs. Iso + SSF-β2AR	0.004896	-0.06729 to 0.07709	No	ns	0.9995
							Vehicle vs. Iso (β2AR)	-0.006003	-0.07819 to 0.06619	No	ns	0.9989
							Vehicle vs. VIP (VIPR1)	-0.003247	-0.07131 to 0.06481	No	ns	0.9999
							Vehicle vs. NECA (A2bR)	-0.01475	-0.08694 to 0.05744	No	ns	0.9673
							Row 19
							Vehicle vs. Iso + SSF-β2AR	-0.001723	-0.07391 to 0.07047	No	ns	>0.9999
							Vehicle vs. Iso (β2AR)	-0.01429	-0.08648 to 0.05790	No	ns	0.9708
							Vehicle vs. VIP (VIPR1)	-0.005893	-0.07395 to 0.06217	No	ns	0.9987
							Vehicle vs. NECA (A2bR)	-0.0227	-0.09489 to 0.04949	No	ns	0.8646
							Row 20
							Vehicle vs. Iso + SSF-β2AR	-0.002513	-0.07470 to 0.06968	No	ns	>0.9999
							Vehicle vs. Iso (β2AR)	-0.014	-0.08618 to 0.05819	No	ns	0.9729
							Vehicle vs. VIP (VIPR1)	-0.000224	-0.06829 to 0.06784	No	ns	>0.9999
							Vehicle vs. NECA (A2bR)	-0.01688	-0.08907 to 0.05531	No	ns	0.9478
							Row 21
							Vehicle vs. Iso + SSF-β2AR	-0.002706	-0.07490 to 0.06948	No	ns	>0.9999
							Vehicle vs. Iso (β2AR)	-0.004539	-0.07673 to 0.06765	No	ns	0.9996
							Vehicle vs. VIP (VIPR1)	0.002461	-0.06560 to 0.07052	No	ns	>0.9999
							Vehicle vs. NECA (A2bR)	-0.003475	-0.07566 to 0.06872	No	ns	0.9999
							Row 22
							Vehicle vs. Iso + SSF-β2AR	-0.007441	-0.07963 to 0.06475	No	ns	0.9975
							Vehicle vs. Iso (β2AR)	0.0003239	-0.07187 to 0.07251	No	ns	>0.9999
							Vehicle vs. VIP (VIPR1)	0.006646	-0.06142 to 0.07471	No	ns	0.9979
							Vehicle vs. NECA (A2bR)	-0.005977	-0.07817 to 0.06621	No	ns	0.9989
							Row 23
							Vehicle vs. Iso + SSF-β2AR	-0.003727	-0.07592 to 0.06846	No	ns	0.9998
							Vehicle vs. Iso (β2AR)	0.009331	-0.06286 to 0.08152	No	ns	0.994
							Vehicle vs. VIP (VIPR1)	0.01101	-0.05705 to 0.07907	No	ns	0.986
							Vehicle vs. NECA (A2bR)	-0.002097	-0.07429 to 0.07009	No	ns	>0.9999
							Row 24
							Vehicle vs. Iso + SSF-β2AR	-0.003262	-0.07545 to 0.06893	No	ns	>0.9999
							Vehicle vs. Iso (β2AR)	0.01154	-0.06065 to 0.08373	No	ns	0.9866
							Vehicle vs. VIP (VIPR1)	0.01743	-0.05064 to 0.08549	No	ns	0.9292
							Vehicle vs. NECA (A2bR)	0.00453	-0.06766 to 0.07672	No	ns	0.9996
							Row 25
							Vehicle vs. Iso + SSF-β2AR	2.75e-05	-0.07216 to 0.07222	No	ns	>0.9999
							Vehicle vs. Iso (β2AR)	0.01576	-0.05643 to 0.08795	No	ns	0.9588
							Vehicle vs. VIP (VIPR1)	0.01854	-0.04952 to 0.08660	No	ns	0.9133
							Vehicle vs. NECA (A2bR)	0.003174	-0.06902 to 0.07536	No	ns	>0.9999
							Row 26
							Vehicle vs. Iso + SSF-β2AR	-0.002556	-0.07475 to 0.06963	No	ns	>0.9999
							Vehicle vs. Iso (β2AR)	0.0103	-0.06189 to 0.08249	No	ns	0.9912
							Vehicle vs. VIP (VIPR1)	0.01311	-0.05495 to 0.08117	No	ns	0.9735
							Vehicle vs. NECA (A2bR)	0.005475	-0.06671 to 0.07767	No	ns	0.9992
							Row 27
							Vehicle vs. Iso + SSF-β2AR	-0.0082	-0.08039 to 0.06399	No	ns	0.9963
							Vehicle vs. Iso (β2AR)	0.008738	-0.06345 to 0.08093	No	ns	0.9953
							Vehicle vs. VIP (VIPR1)	0.01436	-0.05370 to 0.08242	No	ns	0.9634
							Vehicle vs. NECA (A2bR)	0.009318	-0.06287 to 0.08151	No	ns	0.994
							Row 28
							Vehicle vs. Iso + SSF-β2AR	-0.008359	-0.08055 to 0.06383	No	ns	0.996
							Vehicle vs. Iso (β2AR)	0.00674	-0.06545 to 0.07893	No	ns	0.9983
							Vehicle vs. VIP (VIPR1)	0.01368	-0.05438 to 0.08174	No	ns	0.9691
							Vehicle vs. NECA (A2bR)	0.006451	-0.06574 to 0.07864	No	ns	0.9985
							Row 29
							Vehicle vs. Iso + SSF-β2AR	-0.009719	-0.08191 to 0.06247	No	ns	0.9929
							Vehicle vs. Iso (β2AR)	0.003756	-0.06843 to 0.07595	No	ns	0.9998
							Vehicle vs. VIP (VIPR1)	0.005865	-0.06220 to 0.07393	No	ns	0.9987
							Vehicle vs. NECA (A2bR)	0.002556	-0.06963 to 0.07475	No	ns	>0.9999
							Row 30
							Vehicle vs. Iso + SSF-β2AR	-0.005874	-0.07806 to 0.06632	No	ns	0.999
							Vehicle vs. Iso (β2AR)	0.01633	-0.05586 to 0.08852	No	ns	0.9534
							Vehicle vs. VIP (VIPR1)	0.006268	-0.06179 to 0.07433	No	ns	0.9984
							Vehicle vs. NECA (A2bR)	0.001896	-0.07029 to 0.07409	No	ns	>0.9999
							Row 31
							Vehicle vs. Iso + SSF-β2AR	-0.004783	-0.07697 to 0.06741	No	ns	0.9996
							Vehicle vs. Iso (β2AR)	0.01693	-0.05526 to 0.08912	No	ns	0.9472
							Vehicle vs. VIP (VIPR1)	0.01104	-0.05702 to 0.07910	No	ns	0.9858
							Vehicle vs. NECA (A2bR)	0.002431	-0.06976 to 0.07462	No	ns	>0.9999
							Row 33
							Vehicle vs. Iso + SSF-β2AR	0.1532	0.08103 to 0.2254	Yes	****	<0.0001
							Vehicle vs. Iso (β2AR)	0.0387	-0.03349 to 0.1109	No	ns	0.4994
							Vehicle vs. VIP (VIPR1)	0.05961	-0.008453 to 0.1277	No	ns	0.1059
							Vehicle vs. NECA (A2bR)	0.01975	-0.05244 to 0.09194	No	ns	0.9121
							Row 34
							Vehicle vs. Iso + SSF-β2AR	0.2435	0.1713 to 0.3157	Yes	****	<0.0001
							Vehicle vs. Iso (β2AR)	0.05405	-0.01814 to 0.1262	No	ns	0.2067
							Vehicle vs. VIP (VIPR1)	0.09344	0.02538 to 0.1615	Yes	**	0.003
							Vehicle vs. NECA (A2bR)	0.01455	-0.05764 to 0.08674	No	ns	0.9688
							Row 35
							Vehicle vs. Iso + SSF-β2AR	0.318	0.2458 to 0.3902	Yes	****	<0.0001
							Vehicle vs. Iso (β2AR)	0.06499	-0.007202 to 0.1372	No	ns	0.0921
							Vehicle vs. VIP (VIPR1)	0.113	0.04499 to 0.1811	Yes	***	0.0002
							Vehicle vs. NECA (A2bR)	0.0238	-0.04839 to 0.09599	No	ns	0.8443
							Row 36
							Vehicle vs. Iso + SSF-β2AR	0.3719	0.2998 to 0.4441	Yes	****	<0.0001
							Vehicle vs. Iso (β2AR)	0.08229	0.01010 to 0.1545	Yes	*	0.0191
							Vehicle vs. VIP (VIPR1)	0.1245	0.05643 to 0.1926	Yes	****	<0.0001
							Vehicle vs. NECA (A2bR)	0.036	-0.03619 to 0.1082	No	ns	0.564
							Row 37
							Vehicle vs. Iso + SSF-β2AR	0.4111	0.3389 to 0.4832	Yes	****	<0.0001
							Vehicle vs. Iso (β2AR)	0.084	0.01181 to 0.1562	Yes	*	0.0161
							Vehicle vs. VIP (VIPR1)	0.1226	0.05456 to 0.1907	Yes	****	<0.0001
							Vehicle vs. NECA (A2bR)	0.04594	-0.02625 to 0.1181	No	ns	0.3425
							Row 38
							Vehicle vs. Iso + SSF-β2AR	0.4453	0.3731 to 0.5175	Yes	****	<0.0001
							Vehicle vs. Iso (β2AR)	0.08677	0.01458 to 0.1590	Yes	*	0.012
							Vehicle vs. VIP (VIPR1)	0.123	0.05494 to 0.1911	Yes	****	<0.0001
							Vehicle vs. NECA (A2bR)	0.05286	-0.01933 to 0.1250	No	ns	0.2238
							Row 39
							Vehicle vs. Iso + SSF-β2AR	0.4718	0.3996 to 0.5440	Yes	****	<0.0001
							Vehicle vs. Iso (β2AR)	0.08607	0.01388 to 0.1583	Yes	*	0.0129
							Vehicle vs. VIP (VIPR1)	0.1217	0.05364 to 0.1898	Yes	****	<0.0001
							Vehicle vs. NECA (A2bR)	0.05587	-0.01632 to 0.1281	No	ns	0.1826
							Row 40
							Vehicle vs. Iso + SSF-β2AR	0.4951	0.4229 to 0.5673	Yes	****	<0.0001
							Vehicle vs. Iso (β2AR)	0.08728	0.01509 to 0.1595	Yes	*	0.0114
							Vehicle vs. VIP (VIPR1)	0.1172	0.04910 to 0.1852	Yes	****	<0.0001
							Vehicle vs. NECA (A2bR)	0.05904	-0.01315 to 0.1312	No	ns	0.1455
							Row 41
							Vehicle vs. Iso + SSF-β2AR	0.5107	0.4385 to 0.5829	Yes	****	<0.0001
							Vehicle vs. Iso (β2AR)	0.09002	0.01783 to 0.1622	Yes	**	0.0085
							Vehicle vs. VIP (VIPR1)	0.1164	0.04836 to 0.1845	Yes	***	0.0001
							Vehicle vs. NECA (A2bR)	0.05894	-0.01325 to 0.1311	No	ns	0.1466
							Row 42
							Vehicle vs. Iso + SSF-β2AR	0.5252	0.4530 to 0.5974	Yes	****	<0.0001
							Vehicle vs. Iso (β2AR)	0.08924	0.01705 to 0.1614	Yes	**	0.0092
							Vehicle vs. VIP (VIPR1)	0.1156	0.04758 to 0.1837	Yes	***	0.0001
							Vehicle vs. NECA (A2bR)	0.05386	-0.01833 to 0.1261	No	ns	0.2094
							Row 43
							Vehicle vs. Iso + SSF-β2AR	0.5458	0.4736 to 0.6180	Yes	****	<0.0001
							Vehicle vs. Iso (β2AR)	0.09026	0.01807 to 0.1624	Yes	**	0.0082
							Vehicle vs. VIP (VIPR1)	0.1144	0.04631 to 0.1824	Yes	***	0.0002
							Vehicle vs. NECA (A2bR)	0.06082	-0.01137 to 0.1330	No	ns	0.1275
							Row 44
							Vehicle vs. Iso + SSF-β2AR	0.5554	0.4832 to 0.6276	Yes	****	<0.0001
							Vehicle vs. Iso (β2AR)	0.09101	0.01882 to 0.1632	Yes	**	0.0076
							Vehicle vs. VIP (VIPR1)	0.1177	0.04962 to 0.1857	Yes	****	<0.0001
							Vehicle vs. NECA (A2bR)	0.0665	-0.005689 to 0.1387	No	ns	0.0814
							Row 45
							Vehicle vs. Iso + SSF-β2AR	0.5665	0.4943 to 0.6387	Yes	****	<0.0001
							Vehicle vs. Iso (β2AR)	0.09324	0.02105 to 0.1654	Yes	**	0.0059
							Vehicle vs. VIP (VIPR1)	0.1089	0.04088 to 0.1770	Yes	***	0.0003
							Vehicle vs. NECA (A2bR)	0.07126	-0.0009252 to 0.1435	No	ns	0.0543
							Row 46
							Vehicle vs. Iso + SSF-β2AR	0.5723	0.5001 to 0.6445	Yes	****	<0.0001
							Vehicle vs. Iso (β2AR)	0.09621	0.02402 to 0.1684	Yes	**	0.0042
							Vehicle vs. VIP (VIPR1)	0.1116	0.04349 to 0.1796	Yes	***	0.0002
							Vehicle vs. NECA (A2bR)	0.08462	0.01243 to 0.1568	Yes	*	0.0151
							Row 47
							Vehicle vs. Iso + SSF-β2AR	0.5831	0.5109 to 0.6553	Yes	****	<0.0001
							Vehicle vs. Iso (β2AR)	0.1034	0.03124 to 0.1756	Yes	**	0.0017
							Vehicle vs. VIP (VIPR1)	0.1158	0.04769 to 0.1838	Yes	***	0.0001
							Vehicle vs. NECA (A2bR)	0.0906	0.01841 to 0.1628	Yes	**	0.0079
							Row 48
							Vehicle vs. Iso + SSF-β2AR	0.5902	0.5180 to 0.6624	Yes	****	<0.0001
							Vehicle vs. Iso (β2AR)	0.1053	0.03310 to 0.1775	Yes	**	0.0014
							Vehicle vs. VIP (VIPR1)	0.1209	0.05288 to 0.1890	Yes	****	<0.0001
							Vehicle vs. NECA (A2bR)	0.1005	0.02827 to 0.1726	Yes	**	0.0025
							Row 49
							Vehicle vs. Iso + SSF-β2AR	0.5858	0.5136 to 0.6580	Yes	****	<0.0001
							Vehicle vs. Iso (β2AR)	0.1043	0.03213 to 0.1765	Yes	**	0.0016
							Vehicle vs. VIP (VIPR1)	0.1129	0.04484 to 0.1810	Yes	***	0.0002
							Vehicle vs. NECA (A2bR)	0.09822	0.02603 to 0.1704	Yes	**	0.0033
							Row 50
							Vehicle vs. Iso + SSF-β2AR	0.5898	0.5176 to 0.6620	Yes	****	<0.0001
							Vehicle vs. Iso (β2AR)	0.09824	0.02605 to 0.1704	Yes	**	0.0033
							Vehicle vs. VIP (VIPR1)	0.1139	0.04588 to 0.1820	Yes	***	0.0002
							Vehicle vs. NECA (A2bR)	0.09517	0.02298 to 0.1674	Yes	**	0.0047
							Row 51
							Vehicle vs. Iso + SSF-β2AR	0.5902	0.5180 to 0.6624	Yes	****	<0.0001
							Vehicle vs. Iso (β2AR)	0.09844	0.02625 to 0.1706	Yes	**	0.0032
							Vehicle vs. VIP (VIPR1)	0.1117	0.04367 to 0.1798	Yes	***	0.0002
							Vehicle vs. NECA (A2bR)	0.1039	0.03173 to 0.1761	Yes	**	0.0016
							Row 52
							Vehicle vs. Iso + SSF-β2AR	0.5898	0.5176 to 0.6620	Yes	****	<0.0001
							Vehicle vs. Iso (β2AR)	0.09374	0.02155 to 0.1659	Yes	**	0.0056
							Vehicle vs. VIP (VIPR1)	0.1065	0.03848 to 0.1746	Yes	***	0.0005
							Vehicle vs. NECA (A2bR)	0.0979	0.02571 to 0.1701	Yes	**	0.0034
							Row 53
							Vehicle vs. Iso + SSF-β2AR	0.5913	0.5191 to 0.6635	Yes	****	<0.0001
							Vehicle vs. Iso (β2AR)	0.09514	0.02295 to 0.1673	Yes	**	0.0047
							Vehicle vs. VIP (VIPR1)	0.1098	0.04176 to 0.1779	Yes	***	0.0003
							Vehicle vs. NECA (A2bR)	0.1083	0.03615 to 0.1805	Yes	***	0.0009
							Row 54
							Vehicle vs. Iso + SSF-β2AR	0.5941	0.5219 to 0.6663	Yes	****	<0.0001
							Vehicle vs. Iso (β2AR)	0.08134	0.009153 to 0.1535	Yes	*	0.021
							Vehicle vs. VIP (VIPR1)	0.105	0.03690 to 0.1730	Yes	***	0.0006
							Vehicle vs. NECA (A2bR)	0.1048	0.03258 to 0.1770	Yes	**	0.0015
							Row 55
							Vehicle vs. Iso + SSF-β2AR	0.5926	0.5204 to 0.6647	Yes	****	<0.0001
							Vehicle vs. Iso (β2AR)	0.07841	0.006220 to 0.1506	Yes	*	0.0281
							Vehicle vs. VIP (VIPR1)	0.1036	0.03550 to 0.1716	Yes	***	0.0008
							Vehicle vs. NECA (A2bR)	0.107	0.03476 to 0.1791	Yes	**	0.0011
							Row 56
							Vehicle vs. Iso + SSF-β2AR	0.5949	0.5227 to 0.6671	Yes	****	<0.0001
							Vehicle vs. Iso (β2AR)	0.07245	0.0002602 to 0.1446	Yes	*	0.0488
							Vehicle vs. VIP (VIPR1)	0.1004	0.03237 to 0.1685	Yes	**	0.0012
							Vehicle vs. NECA (A2bR)	0.1124	0.04024 to 0.1846	Yes	***	0.0005
							Row 57
							Vehicle vs. Iso + SSF-β2AR	0.5961	0.5239 to 0.6683	Yes	****	<0.0001
							Vehicle vs. Iso (β2AR)	0.07381	0.001616 to 0.1460	Yes	*	0.0432
							Vehicle vs. VIP (VIPR1)	0.09981	0.03175 to 0.1679	Yes	**	0.0013
							Vehicle vs. NECA (A2bR)	0.1138	0.04157 to 0.1859	Yes	***	0.0004
							Row 58
							Vehicle vs. Iso + SSF-β2AR	0.6036	0.5314 to 0.6758	Yes	****	<0.0001
							Vehicle vs. Iso (β2AR)	0.07554	0.003354 to 0.1477	Yes	*	0.0368
							Vehicle vs. VIP (VIPR1)	0.1058	0.03772 to 0.1738	Yes	***	0.0006
							Vehicle vs. NECA (A2bR)	0.1176	0.04540 to 0.1898	Yes	***	0.0003
							Row 59
							Vehicle vs. Iso + SSF-β2AR	0.6059	0.5337 to 0.6781	Yes	****	<0.0001
							Vehicle vs. Iso (β2AR)	0.08133	0.009144 to 0.1535	Yes	*	0.0211
							Vehicle vs. VIP (VIPR1)	0.1073	0.03919 to 0.1753	Yes	***	0.0004
							Vehicle vs. NECA (A2bR)	0.1155	0.04334 to 0.1877	Yes	***	0.0004
							Row 60
							Vehicle vs. Iso + SSF-β2AR	0.6085	0.5363 to 0.6807	Yes	****	<0.0001
							Vehicle vs. Iso (β2AR)	0.08196	0.009772 to 0.1542	Yes	*	0.0198
							Vehicle vs. VIP (VIPR1)	0.1102	0.04212 to 0.1782	Yes	***	0.0003
							Vehicle vs. NECA (A2bR)	0.1174	0.04520 to 0.1896	Yes	***	0.0003
							Row 61
							Vehicle vs. Iso + SSF-β2AR	0.6116	0.5394 to 0.6838	Yes	****	<0.0001
							Vehicle vs. Iso (β2AR)	0.08637	0.01418 to 0.1586	Yes	*	0.0125
							Vehicle vs. VIP (VIPR1)	0.1157	0.04760 to 0.1837	Yes	***	0.0001
							Vehicle vs. NECA (A2bR)	0.1219	0.04970 to 0.1941	Yes	***	0.0001
							Row 62
							Vehicle vs. Iso + SSF-β2AR	0.6069	0.5347 to 0.6791	Yes	****	<0.0001
							Vehicle vs. Iso (β2AR)	0.07868	0.006490 to 0.1509	Yes	*	0.0273
							Vehicle vs. VIP (VIPR1)	0.1125	0.04442 to 0.1805	Yes	***	0.0002
							Vehicle vs. NECA (A2bR)	0.1212	0.04900 to 0.1934	Yes	***	0.0002
							Row 63
							Vehicle vs. Iso + SSF-β2AR	0.609	0.5368 to 0.6812	Yes	****	<0.0001
							Vehicle vs. Iso (β2AR)	0.08101	0.008816 to 0.1532	Yes	*	0.0218
							Vehicle vs. VIP (VIPR1)	0.1128	0.04475 to 0.1809	Yes	***	0.0002
							Vehicle vs. NECA (A2bR)	0.1285	0.05628 to 0.2007	Yes	****	<0.0001
							Row 64
							Vehicle vs. Iso + SSF-β2AR	0.6144	0.5422 to 0.6866	Yes	****	<0.0001
							Vehicle vs. Iso (β2AR)	0.07872	0.006534 to 0.1509	Yes	*	0.0272
							Vehicle vs. VIP (VIPR1)	0.122	0.05396 to 0.1901	Yes	****	<0.0001
							Vehicle vs. NECA (A2bR)	0.128	0.05581 to 0.2002	Yes	****	<0.0001
							Row 65
							Vehicle vs. Iso + SSF-β2AR	0.6168	0.5446 to 0.6890	Yes	****	<0.0001
							Vehicle vs. Iso (β2AR)	0.07593	0.003745 to 0.1481	Yes	*	0.0355
							Vehicle vs. VIP (VIPR1)	0.128	0.05991 to 0.1960	Yes	****	<0.0001
							Vehicle vs. NECA (A2bR)	0.1298	0.05758 to 0.2020	Yes	****	<0.0001
							Row 66
							Vehicle vs. Iso + SSF-β2AR	0.6177	0.5455 to 0.6899	Yes	****	<0.0001
							Vehicle vs. Iso (β2AR)	0.07608	0.003892 to 0.1483	Yes	*	0.035
							Vehicle vs. VIP (VIPR1)	0.1249	0.05680 to 0.1929	Yes	****	<0.0001
							Vehicle vs. NECA (A2bR)	0.129	0.05680 to 0.2012	Yes	****	<0.0001
							Row 67
							Vehicle vs. Iso + SSF-β2AR	0.6198	0.5476 to 0.6920	Yes	****	<0.0001
							Vehicle vs. Iso (β2AR)	0.07235	0.0001645 to 0.1445	Yes	*	0.0493
							Vehicle vs. VIP (VIPR1)	0.1214	0.05339 to 0.1895	Yes	****	<0.0001
							Vehicle vs. NECA (A2bR)	0.1388	0.06659 to 0.2110	Yes	****	<0.0001
							Row 68
							Vehicle vs. Iso + SSF-β2AR	0.624	0.5518 to 0.6962	Yes	****	<0.0001
							Vehicle vs. Iso (β2AR)	0.07664	0.004452 to 0.1488	Yes	*	0.0332
							Vehicle vs. VIP (VIPR1)	0.1186	0.05058 to 0.1867	Yes	****	<0.0001
							Vehicle vs. NECA (A2bR)	0.1403	0.06811 to 0.2125	Yes	****	<0.0001
							Row 69
							Vehicle vs. Iso + SSF-β2AR	0.6278	0.5556 to 0.7000	Yes	****	<0.0001
							Vehicle vs. Iso (β2AR)	0.07566	0.003470 to 0.1478	Yes	*	0.0364
							Vehicle vs. VIP (VIPR1)	0.1296	0.06158 to 0.1977	Yes	****	<0.0001
							Vehicle vs. NECA (A2bR)	0.1466	0.07445 to 0.2188	Yes	****	<0.0001
							Row 70
							Vehicle vs. Iso + SSF-β2AR	0.6325	0.5603 to 0.7047	Yes	****	<0.0001
							Vehicle vs. Iso (β2AR)	0.07893	0.006740 to 0.1511	Yes	*	0.0267
							Vehicle vs. VIP (VIPR1)	0.1262	0.05815 to 0.1943	Yes	****	<0.0001
							Vehicle vs. NECA (A2bR)	0.1497	0.07750 to 0.2219	Yes	****	<0.0001
							Row 71
							Vehicle vs. Iso + SSF-β2AR	0.6353	0.5631 to 0.7074	Yes	****	<0.0001
							Vehicle vs. Iso (β2AR)	0.07978	0.007590 to 0.1520	Yes	*	0.0246
							Vehicle vs. VIP (VIPR1)	0.1294	0.06135 to 0.1975	Yes	****	<0.0001
							Vehicle vs. NECA (A2bR)	0.1556	0.08336 to 0.2277	Yes	****	<0.0001
							Row 72
							Vehicle vs. Iso + SSF-β2AR	0.6353	0.5631 to 0.7075	Yes	****	<0.0001
							Vehicle vs. Iso (β2AR)	0.07832	0.006126 to 0.1505	Yes	*	0.0283
							Vehicle vs. VIP (VIPR1)	0.1235	0.05543 to 0.1915	Yes	****	<0.0001
							Vehicle vs. NECA (A2bR)	0.1563	0.08414 to 0.2285	Yes	****	<0.0001
							Row 73
							Vehicle vs. Iso + SSF-β2AR	0.6234	0.5512 to 0.6956	Yes	****	<0.0001
							Vehicle vs. Iso (β2AR)	0.07498	0.002792 to 0.1472	Yes	*	0.0388
							Vehicle vs. VIP (VIPR1)	0.1107	0.04261 to 0.1787	Yes	***	0.0003
							Vehicle vs. NECA (A2bR)	0.1487	0.07652 to 0.2209	Yes	****	<0.0001
							Row 74
							Vehicle vs. Iso + SSF-β2AR	0.6279	0.5557 to 0.7000	Yes	****	<0.0001
							Vehicle vs. Iso (β2AR)	0.07676	0.004571 to 0.1490	Yes	*	0.0328
							Vehicle vs. VIP (VIPR1)	0.1126	0.04456 to 0.1807	Yes	***	0.0002
							Vehicle vs. NECA (A2bR)	0.1563	0.08415 to 0.2285	Yes	****	<0.0001
							Row 75
							Vehicle vs. Iso + SSF-β2AR	0.6316	0.5594 to 0.7038	Yes	****	<0.0001
							Vehicle vs. Iso (β2AR)	0.07744	0.005250 to 0.1496	Yes	*	0.0308
							Vehicle vs. VIP (VIPR1)	0.1131	0.04505 to 0.1812	Yes	***	0.0002
							Vehicle vs. NECA (A2bR)	0.158	0.08582 to 0.2302	Yes	****	<0.0001
							Row 76
							Vehicle vs. Iso + SSF-β2AR	0.634	0.5618 to 0.7062	Yes	****	<0.0001
							Vehicle vs. Iso (β2AR)	0.07953	0.007338 to 0.1517	Yes	*	0.0252
							Vehicle vs. VIP (VIPR1)	0.1259	0.05783 to 0.1939	Yes	****	<0.0001
							Vehicle vs. NECA (A2bR)	0.1669	0.09473 to 0.2391	Yes	****	<0.0001
							Row 77
							Vehicle vs. Iso + SSF-β2AR	0.6381	0.5659 to 0.7103	Yes	****	<0.0001
							Vehicle vs. Iso (β2AR)	0.07836	0.006167 to 0.1505	Yes	*	0.0282
							Vehicle vs. VIP (VIPR1)	0.1257	0.05766 to 0.1938	Yes	****	<0.0001
							Vehicle vs. NECA (A2bR)	0.1657	0.09352 to 0.2379	Yes	****	<0.0001
							Row 78
							Vehicle vs. Iso + SSF-β2AR	0.6416	0.5694 to 0.7138	Yes	****	<0.0001
							Vehicle vs. Iso (β2AR)	0.07629	0.004104 to 0.1485	Yes	*	0.0343
							Vehicle vs. VIP (VIPR1)	0.1283	0.06021 to 0.1963	Yes	****	<0.0001
							Vehicle vs. NECA (A2bR)	0.1673	0.09507 to 0.2394	Yes	****	<0.0001
							Row 79
							Vehicle vs. Iso + SSF-β2AR	0.6335	0.5613 to 0.7056	Yes	****	<0.0001
							Vehicle vs. Iso (β2AR)	0.06881	-0.003383 to 0.1410	No	ns	0.0671
							Vehicle vs. VIP (VIPR1)	0.1242	0.05614 to 0.1923	Yes	****	<0.0001
							Vehicle vs. NECA (A2bR)	0.1581	0.08592 to 0.2303	Yes	****	<0.0001
							Row 80
							Vehicle vs. Iso + SSF-β2AR	0.6367	0.5645 to 0.7088	Yes	****	<0.0001
							Vehicle vs. Iso (β2AR)	0.06714	-0.005054 to 0.1393	No	ns	0.0772
							Vehicle vs. VIP (VIPR1)	0.1218	0.05370 to 0.1898	Yes	****	<0.0001
							Vehicle vs. NECA (A2bR)	0.1563	0.08416 to 0.2285	Yes	****	<0.0001
							Row 81
							Vehicle vs. Iso + SSF-β2AR	0.6366	0.5644 to 0.7088	Yes	****	<0.0001
							Vehicle vs. Iso (β2AR)	0.06827	-0.003922 to 0.1405	No	ns	0.0702
							Vehicle vs. VIP (VIPR1)	0.1253	0.05720 to 0.1933	Yes	****	<0.0001
							Vehicle vs. NECA (A2bR)	0.1592	0.08701 to 0.2314	Yes	****	<0.0001
							Row 82
							Vehicle vs. Iso + SSF-β2AR	0.6439	0.5717 to 0.7161	Yes	****	<0.0001
							Vehicle vs. Iso (β2AR)	0.07433	0.002139 to 0.1465	Yes	*	0.0412
							Vehicle vs. VIP (VIPR1)	0.1249	0.05684 to 0.1930	Yes	****	<0.0001
							Vehicle vs. NECA (A2bR)	0.161	0.08877 to 0.2332	Yes	****	<0.0001
							Row 83
							Vehicle vs. Iso + SSF-β2AR	0.6475	0.5753 to 0.7197	Yes	****	<0.0001
							Vehicle vs. Iso (β2AR)	0.07544	0.003250 to 0.1476	Yes	*	0.0372
							Vehicle vs. VIP (VIPR1)	0.1242	0.05612 to 0.1922	Yes	****	<0.0001
							Vehicle vs. NECA (A2bR)	0.1602	0.08796 to 0.2323	Yes	****	<0.0001
							Row 84
							Vehicle vs. Iso + SSF-β2AR	0.6531	0.5809 to 0.7253	Yes	****	<0.0001
							Vehicle vs. Iso (β2AR)	0.07968	0.007489 to 0.1519	Yes	*	0.0248
							Vehicle vs. VIP (VIPR1)	0.1254	0.05731 to 0.1934	Yes	****	<0.0001
							Vehicle vs. NECA (A2bR)	0.1614	0.08919 to 0.2336	Yes	****	<0.0001
							Row 85
							Vehicle vs. Iso + SSF-β2AR	0.6489	0.5767 to 0.7211	Yes	****	<0.0001
							Vehicle vs. Iso (β2AR)	0.07497	0.002775 to 0.1472	Yes	*	0.0389
							Vehicle vs. VIP (VIPR1)	0.1177	0.04962 to 0.1857	Yes	****	<0.0001
							Vehicle vs. NECA (A2bR)	0.1573	0.08514 to 0.2295	Yes	****	<0.0001
							Row 86
							Vehicle vs. Iso + SSF-β2AR	0.6453	0.5731 to 0.7175	Yes	****	<0.0001
							Vehicle vs. Iso (β2AR)	0.06568	-0.006513 to 0.1379	No	ns	0.0871
							Vehicle vs. VIP (VIPR1)	0.1134	0.04537 to 0.1815	Yes	***	0.0002
							Vehicle vs. NECA (A2bR)	0.1523	0.08012 to 0.2245	Yes	****	<0.0001
							Row 87
							Vehicle vs. Iso + SSF-β2AR	0.6465	0.5743 to 0.7187	Yes	****	<0.0001
							Vehicle vs. Iso (β2AR)	0.06734	-0.004850 to 0.1395	No	ns	0.0759
							Vehicle vs. VIP (VIPR1)	0.1177	0.04961 to 0.1857	Yes	****	<0.0001
							Vehicle vs. NECA (A2bR)	0.1548	0.08257 to 0.2269	Yes	****	<0.0001
							Row 88
							Vehicle vs. Iso + SSF-β2AR	0.6527	0.5805 to 0.7249	Yes	****	<0.0001
							Vehicle vs. Iso (β2AR)	0.06713	-0.005059 to 0.1393	No	ns	0.0773
							Vehicle vs. VIP (VIPR1)	0.1143	0.04629 to 0.1824	Yes	***	0.0002
							Vehicle vs. NECA (A2bR)	0.1644	0.09225 to 0.2366	Yes	****	<0.0001
							Row 89
							Vehicle vs. Iso + SSF-β2AR	0.658	0.5858 to 0.7302	Yes	****	<0.0001
							Vehicle vs. Iso (β2AR)	0.07113	-0.001064 to 0.1433	No	ns	0.0549
							Vehicle vs. VIP (VIPR1)	0.113	0.04497 to 0.1811	Yes	***	0.0002
							Vehicle vs. NECA (A2bR)	0.163	0.09084 to 0.2352	Yes	****	<0.0001
							Row 90
							Vehicle vs. Iso + SSF-β2AR	0.6575	0.5853 to 0.7296	Yes	****	<0.0001
							Vehicle vs. Iso (β2AR)	0.06728	-0.004914 to 0.1395	No	ns	0.0763
							Vehicle vs. VIP (VIPR1)	0.1168	0.04871 to 0.1848	Yes	***	0.0001
							Vehicle vs. NECA (A2bR)	0.166	0.09383 to 0.2382	Yes	****	<0.0001
							Row 91
							Vehicle vs. Iso + SSF-β2AR	0.6583	0.5861 to 0.7305	Yes	****	<0.0001
							Vehicle vs. Iso (β2AR)	0.06622	-0.005970 to 0.1384	No	ns	0.0833
							Vehicle vs. VIP (VIPR1)	0.1159	0.04783 to 0.1840	Yes	***	0.0001
							Vehicle vs. NECA (A2bR)	0.174	0.1018 to 0.2462	Yes	****	<0.0001
							Row 92
							Vehicle vs. Iso + SSF-β2AR	0.6595	0.5874 to 0.7317	Yes	****	<0.0001
							Vehicle vs. Iso (β2AR)	0.0674	-0.004789 to 0.1396	No	ns	0.0756
							Vehicle vs. VIP (VIPR1)	0.1134	0.04530 to 0.1814	Yes	***	0.0002
							Vehicle vs. NECA (A2bR)	0.1791	0.1069 to 0.2513	Yes	****	<0.0001
							Row 93
							Vehicle vs. Iso + SSF-β2AR	0.6643	0.5921 to 0.7365	Yes	****	<0.0001
							Vehicle vs. Iso (β2AR)	0.06498	-0.007209 to 0.1372	No	ns	0.0921
							Vehicle vs. VIP (VIPR1)	0.1137	0.04565 to 0.1818	Yes	***	0.0002
							Vehicle vs. NECA (A2bR)	0.174	0.1018 to 0.2462	Yes	****	<0.0001
							Row 94
							Vehicle vs. Iso + SSF-β2AR	0.658	0.5858 to 0.7302	Yes	****	<0.0001
							Vehicle vs. Iso (β2AR)	0.05751	-0.01468 to 0.1297	No	ns	0.1626
							Vehicle vs. VIP (VIPR1)	0.1128	0.04477 to 0.1809	Yes	***	0.0002
							Vehicle vs. NECA (A2bR)	0.1709	0.09871 to 0.2431	Yes	****	<0.0001
							Row 95
							Vehicle vs. Iso + SSF-β2AR	0.6545	0.5823 to 0.7267	Yes	****	<0.0001
							Vehicle vs. Iso (β2AR)	0.05341	-0.01878 to 0.1256	No	ns	0.2157
							Vehicle vs. VIP (VIPR1)	0.1077	0.03959 to 0.1757	Yes	***	0.0004
							Vehicle vs. NECA (A2bR)	0.172	0.09980 to 0.2442	Yes	****	<0.0001
							Row 96
							Vehicle vs. Iso + SSF-β2AR	0.6464	0.5742 to 0.7186	Yes	****	<0.0001
							Vehicle vs. Iso (β2AR)	0.0456	-0.02659 to 0.1178	No	ns	0.349
							Vehicle vs. VIP (VIPR1)	0.09819	0.03013 to 0.1662	Yes	**	0.0016
							Vehicle vs. NECA (A2bR)	0.1608	0.08860 to 0.2330	Yes	****	<0.0001
							Row 97
							Vehicle vs. Iso + SSF-β2AR	0.6482	0.5760 to 0.7204	Yes	****	<0.0001
							Vehicle vs. Iso (β2AR)	0.04577	-0.02642 to 0.1180	No	ns	0.3456
							Vehicle vs. VIP (VIPR1)	0.09671	0.02865 to 0.1648	Yes	**	0.0019
							Vehicle vs. NECA (A2bR)	0.1588	0.08662 to 0.2310	Yes	****	<0.0001
							Row 98
							Vehicle vs. Iso + SSF-β2AR	0.6493	0.5772 to 0.7215	Yes	****	<0.0001
							Vehicle vs. Iso (β2AR)	0.04829	-0.02390 to 0.1205	No	ns	0.2984
							Vehicle vs. VIP (VIPR1)	0.1001	0.03200 to 0.1681	Yes	**	0.0012
							Vehicle vs. NECA (A2bR)	0.1647	0.09251 to 0.2369	Yes	****	<0.0001
							Row 99
							Vehicle vs. Iso + SSF-β2AR	0.6514	0.5792 to 0.7236	Yes	****	<0.0001
							Vehicle vs. Iso (β2AR)	0.05211	-0.02008 to 0.1243	No	ns	0.2349
							Vehicle vs. VIP (VIPR1)	0.1004	0.03231 to 0.1684	Yes	**	0.0012
							Vehicle vs. NECA (A2bR)	0.1635	0.09135 to 0.2357	Yes	****	<0.0001
							Row 100
							Vehicle vs. Iso + SSF-β2AR	0.6519	0.5797 to 0.7241	Yes	****	<0.0001
							Vehicle vs. Iso (β2AR)	0.05144	-0.02075 to 0.1236	No	ns	0.2454
							Vehicle vs. VIP (VIPR1)	0.1033	0.03528 to 0.1714	Yes	***	0.0008
							Vehicle vs. NECA (A2bR)	0.1657	0.09351 to 0.2379	Yes	****	<0.0001
							Row 101
							Vehicle vs. Iso + SSF-β2AR	0.6529	0.5807 to 0.7251	Yes	****	<0.0001
							Vehicle vs. Iso (β2AR)	0.05015	-0.02204 to 0.1223	No	ns	0.2663
							Vehicle vs. VIP (VIPR1)	0.1026	0.03449 to 0.1706	Yes	***	0.0009
							Vehicle vs. NECA (A2bR)	0.1648	0.09261 to 0.2370	Yes	****	<0.0001
							Row 102
							Vehicle vs. Iso + SSF-β2AR	0.6542	0.5820 to 0.7264	Yes	****	<0.0001
							Vehicle vs. Iso (β2AR)	0.0483	-0.02389 to 0.1205	No	ns	0.2982
							Vehicle vs. VIP (VIPR1)	0.1037	0.03567 to 0.1718	Yes	***	0.0007
							Vehicle vs. NECA (A2bR)	0.1728	0.1006 to 0.2450	Yes	****	<0.0001
							Row 103
							Vehicle vs. Iso + SSF-β2AR	0.6543	0.5821 to 0.7265	Yes	****	<0.0001
							Vehicle vs. Iso (β2AR)	0.04754	-0.02465 to 0.1197	No	ns	0.3121
							Vehicle vs. VIP (VIPR1)	0.1007	0.03259 to 0.1687	Yes	**	0.0011
							Vehicle vs. NECA (A2bR)	0.1756	0.1034 to 0.2478	Yes	****	<0.0001
							Row 104
							Vehicle vs. Iso + SSF-β2AR	0.6541	0.5820 to 0.7263	Yes	****	<0.0001
							Vehicle vs. Iso (β2AR)	0.04689	-0.02530 to 0.1191	No	ns	0.3241
							Vehicle vs. VIP (VIPR1)	0.103	0.03490 to 0.1710	Yes	***	0.0008
							Vehicle vs. NECA (A2bR)	0.1724	0.1002 to 0.2445	Yes	****	<0.0001
							Row 105
							Vehicle vs. Iso + SSF-β2AR	0.6538	0.5816 to 0.7260	Yes	****	<0.0001
							Vehicle vs. Iso (β2AR)	0.05437	-0.01782 to 0.1266	No	ns	0.2023
							Vehicle vs. VIP (VIPR1)	0.1105	0.04247 to 0.1786	Yes	***	0.0003
							Vehicle vs. NECA (A2bR)	0.1757	0.1035 to 0.2479	Yes	****	<0.0001
							Row 106
							Vehicle vs. Iso + SSF-β2AR	0.6571	0.5849 to 0.7293	Yes	****	<0.0001
							Vehicle vs. Iso (β2AR)	0.0524	-0.01979 to 0.1246	No	ns	0.2306
							Vehicle vs. VIP (VIPR1)	0.1119	0.04384 to 0.1800	Yes	***	0.0002
							Vehicle vs. NECA (A2bR)	0.1783	0.1062 to 0.2505	Yes	****	<0.0001
							Row 107
							Vehicle vs. Iso + SSF-β2AR	0.6569	0.5848 to 0.7291	Yes	****	<0.0001
							Vehicle vs. Iso (β2AR)	0.04994	-0.02225 to 0.1221	No	ns	0.2697
							Vehicle vs. VIP (VIPR1)	0.1101	0.04201 to 0.1781	Yes	***	0.0003
							Vehicle vs. NECA (A2bR)	0.1743	0.1021 to 0.2464	Yes	****	<0.0001
							Row 108
							Vehicle vs. Iso + SSF-β2AR	0.6549	0.5827 to 0.7271	Yes	****	<0.0001
							Vehicle vs. Iso (β2AR)	0.04833	-0.02386 to 0.1205	No	ns	0.2977
							Vehicle vs. VIP (VIPR1)	0.107	0.03894 to 0.1751	Yes	***	0.0005
							Vehicle vs. NECA (A2bR)	0.1709	0.09869 to 0.2431	Yes	****	<0.0001
							Row 109
							Vehicle vs. Iso + SSF-β2AR	0.6534	0.5812 to 0.7256	Yes	****	<0.0001
							Vehicle vs. Iso (β2AR)	0.04478	-0.02741 to 0.1170	No	ns	0.3654
							Vehicle vs. VIP (VIPR1)	0.1009	0.03283 to 0.1690	Yes	**	0.0011
							Vehicle vs. NECA (A2bR)	0.1699	0.09773 to 0.2421	Yes	****	<0.0001
							Row 110
							Vehicle vs. Iso + SSF-β2AR	0.6551	0.5829 to 0.7273	Yes	****	<0.0001
							Vehicle vs. Iso (β2AR)	0.04593	-0.02626 to 0.1181	No	ns	0.3426
							Vehicle vs. VIP (VIPR1)	0.1007	0.03260 to 0.1687	Yes	**	0.0011
							Vehicle vs. NECA (A2bR)	0.1674	0.09525 to 0.2396	Yes	****	<0.0001
							Row 111
							Vehicle vs. Iso + SSF-β2AR	0.6648	0.5927 to 0.7370	Yes	****	<0.0001
							Vehicle vs. Iso (β2AR)	0.05528	-0.01691 to 0.1275	No	ns	0.1902
							Vehicle vs. VIP (VIPR1)	0.1081	0.04004 to 0.1762	Yes	***	0.0004
							Vehicle vs. NECA (A2bR)	0.1695	0.09727 to 0.2416	Yes	****	<0.0001
							Row 112
							Vehicle vs. Iso + SSF-β2AR	0.6638	0.5916 to 0.7360	Yes	****	<0.0001
							Vehicle vs. Iso (β2AR)	0.05699	-0.01520 to 0.1292	No	ns	0.1688
							Vehicle vs. VIP (VIPR1)	0.1053	0.03726 to 0.1734	Yes	***	0.0006
							Vehicle vs. NECA (A2bR)	0.1695	0.09730 to 0.2417	Yes	****	<0.0001
							Row 113
							Vehicle vs. Iso + SSF-β2AR	0.6689	0.5967 to 0.7411	Yes	****	<0.0001
							Vehicle vs. Iso (β2AR)	0.06151	-0.01068 to 0.1337	No	ns	0.121
							Vehicle vs. VIP (VIPR1)	0.1042	0.03615 to 0.1723	Yes	***	0.0007
							Vehicle vs. NECA (A2bR)	0.1754	0.1032 to 0.2476	Yes	****	<0.0001
							Row 114
							Vehicle vs. Iso + SSF-β2AR	0.6675	0.5953 to 0.7397	Yes	****	<0.0001
							Vehicle vs. Iso (β2AR)	0.05939	-0.01280 to 0.1316	No	ns	0.1419
							Vehicle vs. VIP (VIPR1)	0.1052	0.03709 to 0.1732	Yes	***	0.0006
							Vehicle vs. NECA (A2bR)	0.1817	0.1095 to 0.2539	Yes	****	<0.0001
							Row 115
							Vehicle vs. Iso + SSF-β2AR	0.6758	0.6036 to 0.7480	Yes	****	<0.0001
							Vehicle vs. Iso (β2AR)	0.06962	-0.002573 to 0.1418	No	ns	0.0626
							Vehicle vs. VIP (VIPR1)	0.1138	0.04574 to 0.1819	Yes	***	0.0002
							Vehicle vs. NECA (A2bR)	0.1934	0.1212 to 0.2656	Yes	****	<0.0001
							Row 116
							Vehicle vs. Iso + SSF-β2AR	0.6775	0.6053 to 0.7497	Yes	****	<0.0001
							Vehicle vs. Iso (β2AR)	0.06818	-0.004011 to 0.1404	No	ns	0.0708
							Vehicle vs. VIP (VIPR1)	0.1094	0.04132 to 0.1774	Yes	***	0.0003
							Vehicle vs. NECA (A2bR)	0.1981	0.1260 to 0.2703	Yes	****	<0.0001
							Row 117
							Vehicle vs. Iso + SSF-β2AR	0.6811	0.6089 to 0.7532	Yes	****	<0.0001
							Vehicle vs. Iso (β2AR)	0.06938	-0.002805 to 0.1416	No	ns	0.0639
							Vehicle vs. VIP (VIPR1)	0.1143	0.04619 to 0.1823	Yes	***	0.0002
							Vehicle vs. NECA (A2bR)	0.2026	0.1304 to 0.2748	Yes	****	<0.0001
							Row 118
							Vehicle vs. Iso + SSF-β2AR	0.6811	0.6089 to 0.7533	Yes	****	<0.0001
							Vehicle vs. Iso (β2AR)	0.0669	-0.005285 to 0.1391	No	ns	0.0787
							Vehicle vs. VIP (VIPR1)	0.1153	0.04724 to 0.1834	Yes	***	0.0001
							Vehicle vs. NECA (A2bR)	0.2027	0.1305 to 0.2748	Yes	****	<0.0001
							Row 119
							Vehicle vs. Iso + SSF-β2AR	0.6813	0.6091 to 0.7535	Yes	****	<0.0001
							Vehicle vs. Iso (β2AR)	0.07132	-0.0008686 to 0.1435	No	ns	0.054
							Vehicle vs. VIP (VIPR1)	0.1103	0.04225 to 0.1784	Yes	***	0.0003
							Vehicle vs. NECA (A2bR)	0.2067	0.1345 to 0.2789	Yes	****	<0.0001
							Row 120
							Vehicle vs. Iso + SSF-β2AR	0.6827	0.6105 to 0.7549	Yes	****	<0.0001
							Vehicle vs. Iso (β2AR)	0.07428	0.002087 to 0.1465	Yes	*	0.0414
							Vehicle vs. VIP (VIPR1)	0.1139	0.04586 to 0.1820	Yes	***	0.0002
							Vehicle vs. NECA (A2bR)	0.2014	0.1292 to 0.2735	Yes	****	<0.0001
							Row 121
							Vehicle vs. Iso + SSF-β2AR	0.6826	0.6104 to 0.7548	Yes	****	<0.0001
							Vehicle vs. Iso (β2AR)	0.07435	0.002160 to 0.1465	Yes	*	0.0411
							Vehicle vs. VIP (VIPR1)	0.1117	0.04361 to 0.1797	Yes	***	0.0002
							Vehicle vs. NECA (A2bR)	0.203	0.1309 to 0.2752	Yes	****	<0.0001
							Row 122
							Vehicle vs. Iso + SSF-β2AR	0.6844	0.6122 to 0.7566	Yes	****	<0.0001
							Vehicle vs. Iso (β2AR)	0.07842	0.006230 to 0.1506	Yes	*	0.028
							Vehicle vs. VIP (VIPR1)	0.1175	0.04944 to 0.1856	Yes	****	<0.0001
							Vehicle vs. NECA (A2bR)	0.2013	0.1291 to 0.2735	Yes	****	<0.0001
							Row 123
							Vehicle vs. Iso + SSF-β2AR	0.6856	0.6134 to 0.7578	Yes	****	<0.0001
							Vehicle vs. Iso (β2AR)	0.07946	0.007274 to 0.1517	Yes	*	0.0253
							Vehicle vs. VIP (VIPR1)	0.1168	0.04878 to 0.1849	Yes	***	0.0001
							Vehicle vs. NECA (A2bR)	0.2044	0.1322 to 0.2765	Yes	****	<0.0001
							Row 124
							Vehicle vs. Iso + SSF-β2AR	0.6859	0.6137 to 0.7581	Yes	****	<0.0001
							Vehicle vs. Iso (β2AR)	0.07338	0.001195 to 0.1456	Yes	*	0.0449
							Vehicle vs. VIP (VIPR1)	0.1182	0.05015 to 0.1863	Yes	****	<0.0001
							Vehicle vs. NECA (A2bR)	0.2	0.1279 to 0.2722	Yes	****	<0.0001
							Row 125
							Vehicle vs. Iso + SSF-β2AR	0.6833	0.6111 to 0.7555	Yes	****	<0.0001
							Vehicle vs. Iso (β2AR)	0.07175	-0.0004349 to 0.1439	No	ns	0.052
							Vehicle vs. VIP (VIPR1)	0.1157	0.04759 to 0.1837	Yes	***	0.0001
							Vehicle vs. NECA (A2bR)	0.198	0.1259 to 0.2702	Yes	****	<0.0001
							Row 126
							Vehicle vs. Iso + SSF-β2AR	0.6853	0.6131 to 0.7574	Yes	****	<0.0001
							Vehicle vs. Iso (β2AR)	0.05933	-0.01286 to 0.1315	No	ns	0.1425
							Vehicle vs. VIP (VIPR1)	0.1075	0.03945 to 0.1756	Yes	***	0.0004
							Vehicle vs. NECA (A2bR)	0.1985	0.1263 to 0.2707	Yes	****	<0.0001
							Row 127
							Vehicle vs. Iso + SSF-β2AR	0.684	0.6119 to 0.7562	Yes	****	<0.0001
							Vehicle vs. Iso (β2AR)	0.06194	-0.01025 to 0.1341	No	ns	0.117
							Vehicle vs. VIP (VIPR1)	0.1098	0.04170 to 0.1778	Yes	***	0.0003
							Vehicle vs. NECA (A2bR)	0.1997	0.1275 to 0.2719	Yes	****	<0.0001
							Row 128
							Vehicle vs. Iso + SSF-β2AR	0.6858	0.6136 to 0.7580	Yes	****	<0.0001
							Vehicle vs. Iso (β2AR)	0.06423	-0.007959 to 0.1364	No	ns	0.0978
							Vehicle vs. VIP (VIPR1)	0.1057	0.03759 to 0.1737	Yes	***	0.0006
							Vehicle vs. NECA (A2bR)	0.1999	0.1277 to 0.2721	Yes	****	<0.0001
							Row 129
							Vehicle vs. Iso + SSF-β2AR	0.6813	0.6091 to 0.7535	Yes	****	<0.0001
							Vehicle vs. Iso (β2AR)	0.06973	-0.002464 to 0.1419	No	ns	0.062
							Vehicle vs. VIP (VIPR1)	0.1116	0.04355 to 0.1797	Yes	***	0.0002
							Vehicle vs. NECA (A2bR)	0.2089	0.1367 to 0.2811	Yes	****	<0.0001
							Row 130
							Vehicle vs. Iso + SSF-β2AR	0.6899	0.6177 to 0.7621	Yes	****	<0.0001
							Vehicle vs. Iso (β2AR)	0.07051	-0.001681 to 0.1427	No	ns	0.058
							Vehicle vs. VIP (VIPR1)	0.1163	0.04826 to 0.1844	Yes	***	0.0001
							Vehicle vs. NECA (A2bR)	0.2068	0.1346 to 0.2790	Yes	****	<0.0001
							Row 131
							Vehicle vs. Iso + SSF-β2AR	0.6799	0.6077 to 0.7521	Yes	****	<0.0001
							Vehicle vs. Iso (β2AR)	0.0658	-0.006394 to 0.1380	No	ns	0.0862
							Vehicle vs. VIP (VIPR1)	0.1139	0.04580 to 0.1819	Yes	***	0.0002
							Vehicle vs. NECA (A2bR)	0.2048	0.1326 to 0.2770	Yes	****	<0.0001
							Row 132
							Vehicle vs. Iso + SSF-β2AR	0.686	0.6138 to 0.7582	Yes	****	<0.0001
							Vehicle vs. Iso (β2AR)	0.06837	-0.003818 to 0.1406	No	ns	0.0696
							Vehicle vs. VIP (VIPR1)	0.1196	0.05154 to 0.1877	Yes	****	<0.0001
							Vehicle vs. NECA (A2bR)	0.2044	0.1323 to 0.2766	Yes	****	<0.0001
							Row 133
							Vehicle vs. Iso + SSF-β2AR	0.6875	0.6153 to 0.7597	Yes	****	<0.0001
							Vehicle vs. Iso (β2AR)	0.06275	-0.009441 to 0.1349	No	ns	0.1099
							Vehicle vs. VIP (VIPR1)	0.1172	0.04911 to 0.1852	Yes	****	<0.0001
							Vehicle vs. NECA (A2bR)	0.1954	0.1232 to 0.2676	Yes	****	<0.0001
							Row 134
							Vehicle vs. Iso + SSF-β2AR	0.6907	0.6185 to 0.7629	Yes	****	<0.0001
							Vehicle vs. Iso (β2AR)	0.06219	-0.01000 to 0.1344	No	ns	0.1148
							Vehicle vs. VIP (VIPR1)	0.1161	0.04808 to 0.1842	Yes	***	0.0001
							Vehicle vs. NECA (A2bR)	0.1934	0.1212 to 0.2656	Yes	****	<0.0001
							Row 135
							Vehicle vs. Iso + SSF-β2AR	0.689	0.6168 to 0.7612	Yes	****	<0.0001
							Vehicle vs. Iso (β2AR)	0.0603	-0.01189 to 0.1325	No	ns	0.1325
							Vehicle vs. VIP (VIPR1)	0.1127	0.04467 to 0.1808	Yes	***	0.0002
							Vehicle vs. NECA (A2bR)	0.1903	0.1181 to 0.2624	Yes	****	<0.0001
							Row 136
							Vehicle vs. Iso + SSF-β2AR	0.6893	0.6171 to 0.7615	Yes	****	<0.0001
							Vehicle vs. Iso (β2AR)	0.07172	-0.0004665 to 0.1439	No	ns	0.0521
							Vehicle vs. VIP (VIPR1)	0.1176	0.04956 to 0.1857	Yes	****	<0.0001
							Vehicle vs. NECA (A2bR)	0.1944	0.1223 to 0.2666	Yes	****	<0.0001
							Row 137
							Vehicle vs. Iso + SSF-β2AR	0.6887	0.6165 to 0.7609	Yes	****	<0.0001
							Vehicle vs. Iso (β2AR)	0.07274	0.0005523 to 0.1449	Yes	*	0.0476
							Vehicle vs. VIP (VIPR1)	0.1229	0.05485 to 0.1910	Yes	****	<0.0001
							Vehicle vs. NECA (A2bR)	0.2	0.1278 to 0.2722	Yes	****	<0.0001
							Row 138
							Vehicle vs. Iso + SSF-β2AR	0.699	0.6269 to 0.7712	Yes	****	<0.0001
							Vehicle vs. Iso (β2AR)	0.08065	0.008455 to 0.1528	Yes	*	0.0225
							Vehicle vs. VIP (VIPR1)	0.1237	0.05568 to 0.1918	Yes	****	<0.0001
							Vehicle vs. NECA (A2bR)	0.2088	0.1367 to 0.2810	Yes	****	<0.0001
							Row 139
							Vehicle vs. Iso + SSF-β2AR	0.702	0.6299 to 0.7742	Yes	****	<0.0001
							Vehicle vs. Iso (β2AR)	0.07932	0.007126 to 0.1515	Yes	*	0.0257
							Vehicle vs. VIP (VIPR1)	0.1276	0.05958 to 0.1957	Yes	****	<0.0001
							Vehicle vs. NECA (A2bR)	0.2086	0.1364 to 0.2808	Yes	****	<0.0001
							Row 140
							Vehicle vs. Iso + SSF-β2AR	0.7076	0.6354 to 0.7798	Yes	****	<0.0001
							Vehicle vs. Iso (β2AR)	0.09012	0.01793 to 0.1623	Yes	**	0.0084
							Vehicle vs. VIP (VIPR1)	0.1381	0.07006 to 0.2062	Yes	****	<0.0001
							Vehicle vs. NECA (A2bR)	0.218	0.1459 to 0.2902	Yes	****	<0.0001
							Row 141
							Vehicle vs. Iso + SSF-β2AR	0.7072	0.6351 to 0.7794	Yes	****	<0.0001
							Vehicle vs. Iso (β2AR)	0.07818	0.005988 to 0.1504	Yes	*	0.0287
							Vehicle vs. VIP (VIPR1)	0.136	0.06795 to 0.2041	Yes	****	<0.0001
							Vehicle vs. NECA (A2bR)	0.2138	0.1416 to 0.2860	Yes	****	<0.0001
							Row 142
							Vehicle vs. Iso + SSF-β2AR	0.7045	0.6323 to 0.7767	Yes	****	<0.0001
							Vehicle vs. Iso (β2AR)	0.07485	0.002660 to 0.1470	Yes	*	0.0393
							Vehicle vs. VIP (VIPR1)	0.1326	0.06455 to 0.2007	Yes	****	<0.0001
							Vehicle vs. NECA (A2bR)	0.2106	0.1384 to 0.2828	Yes	****	<0.0001
							Row 143
							Vehicle vs. Iso + SSF-β2AR	0.6993	0.6271 to 0.7715	Yes	****	<0.0001
							Vehicle vs. Iso (β2AR)	0.07081	-0.001381 to 0.1430	No	ns	0.0565
							Vehicle vs. VIP (VIPR1)	0.1249	0.05680 to 0.1929	Yes	****	<0.0001
							Vehicle vs. NECA (A2bR)	0.2108	0.1386 to 0.2830	Yes	****	<0.0001
							Row 144
							Vehicle vs. Iso + SSF-β2AR	0.7005	0.6283 to 0.7727	Yes	****	<0.0001
							Vehicle vs. Iso (β2AR)	0.0731	0.0009114 to 0.1453	Yes	*	0.0461
							Vehicle vs. VIP (VIPR1)	0.1324	0.06431 to 0.2004	Yes	****	<0.0001
							Vehicle vs. NECA (A2bR)	0.2164	0.1442 to 0.2886	Yes	****	<0.0001
							Row 145
							Vehicle vs. Iso + SSF-β2AR	0.7036	0.6314 to 0.7758	Yes	****	<0.0001
							Vehicle vs. Iso (β2AR)	0.07647	0.004280 to 0.1487	Yes	*	0.0338
							Vehicle vs. VIP (VIPR1)	0.1376	0.06955 to 0.2057	Yes	****	<0.0001
							Vehicle vs. NECA (A2bR)	0.2169	0.1447 to 0.2891	Yes	****	<0.0001
							Row 146
							Vehicle vs. Iso + SSF-β2AR	0.7035	0.6313 to 0.7757	Yes	****	<0.0001
							Vehicle vs. Iso (β2AR)	0.08312	0.01093 to 0.1553	Yes	*	0.0176
							Vehicle vs. VIP (VIPR1)	0.1448	0.07677 to 0.2129	Yes	****	<0.0001
							Vehicle vs. NECA (A2bR)	0.2125	0.1403 to 0.2847	Yes	****	<0.0001
							Row 147
							Vehicle vs. Iso + SSF-β2AR	0.7073	0.6351 to 0.7795	Yes	****	<0.0001
							Vehicle vs. Iso (β2AR)	0.07746	0.005273 to 0.1497	Yes	*	0.0307
							Vehicle vs. VIP (VIPR1)	0.1451	0.07704 to 0.2132	Yes	****	<0.0001
							Vehicle vs. NECA (A2bR)	0.2193	0.1471 to 0.2915	Yes	****	<0.0001
							Row 148
							Vehicle vs. Iso + SSF-β2AR	0.708	0.6358 to 0.7802	Yes	****	<0.0001
							Vehicle vs. Iso (β2AR)	0.08297	0.01078 to 0.1552	Yes	*	0.0178
							Vehicle vs. VIP (VIPR1)	0.1445	0.07640 to 0.2125	Yes	****	<0.0001
							Vehicle vs. NECA (A2bR)	0.2171	0.1449 to 0.2892	Yes	****	<0.0001
							Row 149
							Vehicle vs. Iso + SSF-β2AR	0.706	0.6338 to 0.7782	Yes	****	<0.0001
							Vehicle vs. Iso (β2AR)	0.07569	0.003505 to 0.1479	Yes	*	0.0363
							Vehicle vs. VIP (VIPR1)	0.1462	0.07809 to 0.2142	Yes	****	<0.0001
							Vehicle vs. NECA (A2bR)	0.2146	0.1424 to 0.2868	Yes	****	<0.0001
							Row 150
							Vehicle vs. Iso + SSF-β2AR	0.7097	0.6375 to 0.7818	Yes	****	<0.0001
							Vehicle vs. Iso (β2AR)	0.07193	-0.0002560 to 0.1441	No	ns	0.0511
							Vehicle vs. VIP (VIPR1)	0.147	0.07894 to 0.2151	Yes	****	<0.0001
							Vehicle vs. NECA (A2bR)	0.2171	0.1449 to 0.2893	Yes	****	<0.0001
							Row 151
							Vehicle vs. Iso + SSF-β2AR	0.7063	0.6341 to 0.7785	Yes	****	<0.0001
							Vehicle vs. Iso (β2AR)	0.06824	-0.003947 to 0.1404	No	ns	0.0704
							Vehicle vs. VIP (VIPR1)	0.1407	0.07260 to 0.2087	Yes	****	<0.0001
							Vehicle vs. NECA (A2bR)	0.2171	0.1450 to 0.2893	Yes	****	<0.0001

## Sheet: Supplementary Table 9
Supplementary Table 9: Full statistical analysis for 2-way RM ANOVA in Supplementary Figure 7b
Two-way RM ANOVA	Matching: Stacked						Dunnett's multiple comparisons test	Mean Diff.	95.00% CI of diff.	Below threshold?	Summary	Adjusted P Value
Assume sphericity?	Yes
Alpha	0.05						Row 1
							Vehicle vs. Iso + β2AR	0.00168	-0.08460 to 0.08796	No	ns	>0.9999
Source of Variation	% of total variation	P value	P value summary	Significant?			Vehicle vs. Iso	-0.01305	-0.09933 to 0.07323	No	ns	0.9883
Time x Treatment	18.69	<0.0001	****	Yes			Vehicle vs. VIP	0.01521	-0.07107 to 0.1015	No	ns	0.9794
Time	11.61	<0.0001	****	Yes			Vehicle vs. NECA	0.0106	-0.07568 to 0.09688	No	ns	0.9946
Treatment	64.74	<0.0001	****	Yes
Subject	3.34	<0.0001	****	Yes			Row 2
							Vehicle vs. Iso + β2AR	0.005003	-0.08128 to 0.09129	No	ns	0.9997
ANOVA table	SS	DF	MS	F (DFn, DFd)	P value		Vehicle vs. Iso	-0.004428	-0.09071 to 0.08186	No	ns	0.9998
Time x Treatment	21.16	596	0.0355	F (596, 2235) = 43.34	P<0.0001		Vehicle vs. VIP	-0.0002347	-0.08652 to 0.08605	No	ns	>0.9999
Time	13.14	149	0.08818	F (149, 2235) = 107.7	P<0.0001		Vehicle vs. NECA	-0.004527	-0.09081 to 0.08176	No	ns	0.9998
Treatment	73.28	4	18.32	F (4, 15) = 72.70	P<0.0001
Subject	3.78	15	0.252	F (15, 2235) = 307.7	P<0.0001		Row 3
Residual	1.83	2235	0.000819				Vehicle vs. Iso + β2AR	0.007641	-0.07864 to 0.09392	No	ns	0.9985
							Vehicle vs. Iso	6.182e-05	-0.08622 to 0.08634	No	ns	>0.9999
Data summary							Vehicle vs. VIP	0.006815	-0.07947 to 0.09310	No	ns	0.999
Number of columns (Treatment)	5						Vehicle vs. NECA	-0.004105	-0.09039 to 0.08218	No	ns	0.9999
Number of rows (Time)	150
Number of subjects (Subject)	20						Row 4
Number of missing values	0						Vehicle vs. Iso + β2AR	0.01252	-0.07377 to 0.09880	No	ns	0.99
							Vehicle vs. Iso	-0.002249	-0.08853 to 0.08403	No	ns	>0.9999
							Vehicle vs. VIP	0.009266	-0.07702 to 0.09555	No	ns	0.9968
							Vehicle vs. NECA	0.0009895	-0.08529 to 0.08727	No	ns	>0.9999
							Row 5
							Vehicle vs. Iso + β2AR	0.009395	-0.07689 to 0.09568	No	ns	0.9966
							Vehicle vs. Iso	-0.00209	-0.08837 to 0.08419	No	ns	>0.9999
							Vehicle vs. VIP	0.002179	-0.08410 to 0.08846	No	ns	>0.9999
							Vehicle vs. NECA	-0.001473	-0.08776 to 0.08481	No	ns	>0.9999
							Row 6
							Vehicle vs. Iso + β2AR	0.01711	-0.06918 to 0.1034	No	ns	0.9686
							Vehicle vs. Iso	0.00705	-0.07923 to 0.09333	No	ns	0.9989
							Vehicle vs. VIP	0.008274	-0.07801 to 0.09456	No	ns	0.9979
							Vehicle vs. NECA	0.01095	-0.07533 to 0.09723	No	ns	0.9939
							Row 7
							Vehicle vs. Iso + β2AR	0.01704	-0.06924 to 0.1033	No	ns	0.969
							Vehicle vs. Iso	0.0004866	-0.08580 to 0.08677	No	ns	>0.9999
							Vehicle vs. VIP	0.009282	-0.07700 to 0.09557	No	ns	0.9968
							Vehicle vs. NECA	0.009509	-0.07677 to 0.09579	No	ns	0.9965
							Row 8
							Vehicle vs. Iso + β2AR	0.01235	-0.07393 to 0.09864	No	ns	0.9904
							Vehicle vs. Iso	0.005605	-0.08068 to 0.09189	No	ns	0.9996
							Vehicle vs. VIP	0.007587	-0.07870 to 0.09387	No	ns	0.9985
							Vehicle vs. NECA	0.005058	-0.08123 to 0.09134	No	ns	0.9997
							Row 9
							Vehicle vs. Iso + β2AR	0.01074	-0.07554 to 0.09702	No	ns	0.9944
							Vehicle vs. Iso	0.001021	-0.08526 to 0.08730	No	ns	>0.9999
							Vehicle vs. VIP	0.01084	-0.07544 to 0.09713	No	ns	0.9942
							Vehicle vs. NECA	0.01725	-0.06903 to 0.1035	No	ns	0.9677
							Row 10
							Vehicle vs. Iso + β2AR	0.0109	-0.07539 to 0.09718	No	ns	0.994
							Vehicle vs. Iso	0.001479	-0.08480 to 0.08776	No	ns	>0.9999
							Vehicle vs. VIP	0.003766	-0.08252 to 0.09005	No	ns	>0.9999
							Vehicle vs. NECA	0.006048	-0.08024 to 0.09233	No	ns	0.9994
							Row 11
							Vehicle vs. Iso + β2AR	0.007235	-0.07905 to 0.09352	No	ns	0.9988
							Vehicle vs. Iso	-0.002104	-0.08839 to 0.08418	No	ns	>0.9999
							Vehicle vs. VIP	-0.003678	-0.08996 to 0.08261	No	ns	>0.9999
							Vehicle vs. NECA	0.0002187	-0.08606 to 0.08650	No	ns	>0.9999
							Row 12
							Vehicle vs. Iso + β2AR	0.002025	-0.08426 to 0.08831	No	ns	>0.9999
							Vehicle vs. Iso	-0.008674	-0.09496 to 0.07761	No	ns	0.9975
							Vehicle vs. VIP	-0.005976	-0.09226 to 0.08031	No	ns	0.9994
							Vehicle vs. NECA	-0.003022	-0.08930 to 0.08326	No	ns	>0.9999
							Row 13
							Vehicle vs. Iso + β2AR	0.003927	-0.08236 to 0.09021	No	ns	0.9999
							Vehicle vs. Iso	-0.002428	-0.08871 to 0.08385	No	ns	>0.9999
							Vehicle vs. VIP	0.0005104	-0.08577 to 0.08679	No	ns	>0.9999
							Vehicle vs. NECA	0.005415	-0.08087 to 0.09170	No	ns	0.9996
							Row 14
							Vehicle vs. Iso + β2AR	0.002033	-0.08425 to 0.08832	No	ns	>0.9999
							Vehicle vs. Iso	0.007178	-0.07911 to 0.09346	No	ns	0.9988
							Vehicle vs. VIP	0.001719	-0.08456 to 0.08800	No	ns	>0.9999
							Vehicle vs. NECA	0.003225	-0.08306 to 0.08951	No	ns	>0.9999
							Row 15
							Vehicle vs. Iso + β2AR	0.001661	-0.08462 to 0.08794	No	ns	>0.9999
							Vehicle vs. Iso	0.00283	-0.08345 to 0.08911	No	ns	>0.9999
							Vehicle vs. VIP	-0.004366	-0.09065 to 0.08192	No	ns	0.9998
							Vehicle vs. NECA	-0.004523	-0.09081 to 0.08176	No	ns	0.9998
							Row 16
							Vehicle vs. Iso + β2AR	0.003544	-0.08274 to 0.08983	No	ns	>0.9999
							Vehicle vs. Iso	-0.005717	-0.09200 to 0.08057	No	ns	0.9995
							Vehicle vs. VIP	-0.01088	-0.09716 to 0.07541	No	ns	0.9941
							Vehicle vs. NECA	-0.007307	-0.09359 to 0.07898	No	ns	0.9987
							Row 17
							Vehicle vs. Iso + β2AR	0.01406	-0.07222 to 0.1003	No	ns	0.9845
							Vehicle vs. Iso	0.004279	-0.08200 to 0.09056	No	ns	0.9998
							Vehicle vs. VIP	0.007034	-0.07925 to 0.09332	No	ns	0.9989
							Vehicle vs. NECA	0.009377	-0.07691 to 0.09566	No	ns	0.9966
							Row 18
							Vehicle vs. Iso + β2AR	-3.56e-05	-0.08632 to 0.08625	No	ns	>0.9999
							Vehicle vs. Iso	2.54e-05	-0.08626 to 0.08631	No	ns	>0.9999
							Vehicle vs. VIP	-0.001856	-0.08814 to 0.08443	No	ns	>0.9999
							Vehicle vs. NECA	-0.001608	-0.08789 to 0.08468	No	ns	>0.9999
							Row 19
							Vehicle vs. Iso + β2AR	-0.0009635	-0.08725 to 0.08532	No	ns	>0.9999
							Vehicle vs. Iso	-0.00291	-0.08919 to 0.08337	No	ns	>0.9999
							Vehicle vs. VIP	-0.001158	-0.08744 to 0.08513	No	ns	>0.9999
							Vehicle vs. NECA	0.008176	-0.07811 to 0.09446	No	ns	0.998
							Row 20
							Vehicle vs. Iso + β2AR	-0.001498	-0.08778 to 0.08478	No	ns	>0.9999
							Vehicle vs. Iso	-0.00214	-0.08842 to 0.08414	No	ns	>0.9999
							Vehicle vs. VIP	-0.004808	-0.09109 to 0.08148	No	ns	0.9998
							Vehicle vs. NECA	0.00193	-0.08435 to 0.08821	No	ns	>0.9999
							Row 21
							Vehicle vs. Iso + β2AR	-0.006679	-0.09296 to 0.07960	No	ns	0.9991
							Vehicle vs. Iso	-0.001414	-0.08770 to 0.08487	No	ns	>0.9999
							Vehicle vs. VIP	-0.009105	-0.09539 to 0.07718	No	ns	0.997
							Vehicle vs. NECA	-0.00617	-0.09245 to 0.08011	No	ns	0.9993
							Row 22
							Vehicle vs. Iso + β2AR	-0.001585	-0.08787 to 0.08470	No	ns	>0.9999
							Vehicle vs. Iso	-0.00232	-0.08860 to 0.08396	No	ns	>0.9999
							Vehicle vs. VIP	0.0007362	-0.08555 to 0.08702	No	ns	>0.9999
							Vehicle vs. NECA	0.001177	-0.08511 to 0.08746	No	ns	>0.9999
							Row 23
							Vehicle vs. Iso + β2AR	-0.003233	-0.08952 to 0.08305	No	ns	>0.9999
							Vehicle vs. Iso	-0.002991	-0.08927 to 0.08329	No	ns	>0.9999
							Vehicle vs. VIP	-0.007603	-0.09389 to 0.07868	No	ns	0.9985
							Vehicle vs. NECA	-0.01018	-0.09647 to 0.07610	No	ns	0.9954
							Row 24
							Vehicle vs. Iso + β2AR	-0.01352	-0.09980 to 0.07276	No	ns	0.9866
							Vehicle vs. Iso	0.002914	-0.08337 to 0.08920	No	ns	>0.9999
							Vehicle vs. VIP	-0.006213	-0.09250 to 0.08007	No	ns	0.9993
							Vehicle vs. NECA	-0.006692	-0.09297 to 0.07959	No	ns	0.9991
							Row 25
							Vehicle vs. Iso + β2AR	-0.02278	-0.1091 to 0.06351	No	ns	0.9172
							Vehicle vs. Iso	3.275e-05	-0.08625 to 0.08632	No	ns	>0.9999
							Vehicle vs. VIP	-0.008636	-0.09492 to 0.07765	No	ns	0.9976
							Vehicle vs. NECA	-0.009209	-0.09549 to 0.07707	No	ns	0.9969
							Row 26
							Vehicle vs. Iso + β2AR	-0.01914	-0.1054 to 0.06714	No	ns	0.9536
							Vehicle vs. Iso	-0.000345	-0.08663 to 0.08594	No	ns	>0.9999
							Vehicle vs. VIP	-0.008527	-0.09481 to 0.07776	No	ns	0.9977
							Vehicle vs. NECA	-0.007347	-0.09363 to 0.07894	No	ns	0.9987
							Row 27
							Vehicle vs. Iso + β2AR	-0.01297	-0.09926 to 0.07331	No	ns	0.9885
							Vehicle vs. Iso	0.0009462	-0.08534 to 0.08723	No	ns	>0.9999
							Vehicle vs. VIP	-0.001394	-0.08768 to 0.08489	No	ns	>0.9999
							Vehicle vs. NECA	-0.004332	-0.09061 to 0.08195	No	ns	0.9998
							Row 28
							Vehicle vs. Iso + β2AR	-0.01941	-0.1057 to 0.06688	No	ns	0.9513
							Vehicle vs. Iso	0.003698	-0.08259 to 0.08998	No	ns	>0.9999
							Vehicle vs. VIP	0.002206	-0.08408 to 0.08849	No	ns	>0.9999
							Vehicle vs. NECA	-0.006324	-0.09261 to 0.07996	No	ns	0.9993
							Row 29
							Vehicle vs. Iso + β2AR	-0.01639	-0.1027 to 0.06989	No	ns	0.973
							Vehicle vs. Iso	0.002561	-0.08372 to 0.08884	No	ns	>0.9999
							Vehicle vs. VIP	-0.006061	-0.09234 to 0.08022	No	ns	0.9994
							Vehicle vs. NECA	-0.01397	-0.1003 to 0.07231	No	ns	0.9849
							Row 30
							Vehicle vs. Iso + β2AR	-0.01392	-0.1002 to 0.07236	No	ns	0.9851
							Vehicle vs. Iso	0.006056	-0.08023 to 0.09234	No	ns	0.9994
							Vehicle vs. VIP	-0.007668	-0.09395 to 0.07862	No	ns	0.9985
							Vehicle vs. NECA	-0.004276	-0.09056 to 0.08201	No	ns	0.9998
							Row 31
							Vehicle vs. Iso + β2AR	-0.01735	-0.1036 to 0.06893	No	ns	0.967
							Vehicle vs. Iso	0.001329	-0.08495 to 0.08761	No	ns	>0.9999
							Vehicle vs. VIP	-0.007882	-0.09416 to 0.07840	No	ns	0.9983
							Vehicle vs. NECA	-0.005468	-0.09175 to 0.08081	No	ns	0.9996
							Row 33
							Vehicle vs. Iso + β2AR	0.06966	-0.01662 to 0.1559	No	ns	0.1519
							Vehicle vs. Iso	-0.0003427	-0.08663 to 0.08594	No	ns	>0.9999
							Vehicle vs. VIP	0.0001349	-0.08615 to 0.08642	No	ns	>0.9999
							Vehicle vs. NECA	-0.01386	-0.1001 to 0.07242	No	ns	0.9853
							Row 34
							Vehicle vs. Iso + β2AR	0.1816	0.09529 to 0.2679	Yes	****	<0.0001
							Vehicle vs. Iso	0.004519	-0.08176 to 0.09080	No	ns	0.9998
							Vehicle vs. VIP	0.02966	-0.05662 to 0.1159	No	ns	0.8164
							Vehicle vs. NECA	-0.004899	-0.09118 to 0.08138	No	ns	0.9997
							Row 35
							Vehicle vs. Iso + β2AR	0.2662	0.1799 to 0.3525	Yes	****	<0.0001
							Vehicle vs. Iso	0.00373	-0.08255 to 0.09001	No	ns	>0.9999
							Vehicle vs. VIP	0.06039	-0.02589 to 0.1467	No	ns	0.2556
							Vehicle vs. NECA	0.003085	-0.08320 to 0.08937	No	ns	>0.9999
							Row 36
							Vehicle vs. Iso + β2AR	0.3281	0.2418 to 0.4144	Yes	****	<0.0001
							Vehicle vs. Iso	0.008165	-0.07812 to 0.09445	No	ns	0.998
							Vehicle vs. VIP	0.08618	-0.0001016 to 0.1725	No	ns	0.0504
							Vehicle vs. NECA	0.01689	-0.06940 to 0.1032	No	ns	0.97
							Row 37
							Vehicle vs. Iso + β2AR	0.369	0.2827 to 0.4553	Yes	****	<0.0001
							Vehicle vs. Iso	0.009298	-0.07698 to 0.09558	No	ns	0.9968
							Vehicle vs. VIP	0.09395	0.007668 to 0.1802	Yes	*	0.0277
							Vehicle vs. NECA	0.02065	-0.06564 to 0.1069	No	ns	0.94
							Row 38
							Vehicle vs. Iso + β2AR	0.4082	0.3219 to 0.4944	Yes	****	<0.0001
							Vehicle vs. Iso	0.008663	-0.07762 to 0.09495	No	ns	0.9975
							Vehicle vs. VIP	0.09472	0.008440 to 0.1810	Yes	*	0.0261
							Vehicle vs. NECA	0.02536	-0.06092 to 0.1116	No	ns	0.8839
							Row 39
							Vehicle vs. Iso + β2AR	0.4407	0.3544 to 0.5270	Yes	****	<0.0001
							Vehicle vs. Iso	0.02233	-0.06395 to 0.1086	No	ns	0.9223
							Vehicle vs. VIP	0.09441	0.008126 to 0.1807	Yes	*	0.0267
							Vehicle vs. NECA	0.04176	-0.04452 to 0.1280	No	ns	0.5799
							Row 40
							Vehicle vs. Iso + β2AR	0.4572	0.3709 to 0.5434	Yes	****	<0.0001
							Vehicle vs. Iso	0.02427	-0.06201 to 0.1106	No	ns	0.8987
							Vehicle vs. VIP	0.08784	0.001557 to 0.1741	Yes	*	0.0445
							Vehicle vs. NECA	0.04276	-0.04352 to 0.1290	No	ns	0.5597
							Row 41
							Vehicle vs. Iso + β2AR	0.476	0.3897 to 0.5622	Yes	****	<0.0001
							Vehicle vs. Iso	0.02646	-0.05982 to 0.1127	No	ns	0.868
							Vehicle vs. VIP	0.09189	0.005608 to 0.1782	Yes	*	0.0326
							Vehicle vs. NECA	0.04858	-0.03770 to 0.1349	No	ns	0.446
							Row 42
							Vehicle vs. Iso + β2AR	0.4853	0.3990 to 0.5716	Yes	****	<0.0001
							Vehicle vs. Iso	0.02284	-0.06344 to 0.1091	No	ns	0.9164
							Vehicle vs. VIP	0.08787	0.001584 to 0.1742	Yes	*	0.0444
							Vehicle vs. NECA	0.04966	-0.03662 to 0.1359	No	ns	0.4261
							Row 43
							Vehicle vs. Iso + β2AR	0.5001	0.4138 to 0.5864	Yes	****	<0.0001
							Vehicle vs. Iso	0.02815	-0.05814 to 0.1144	No	ns	0.8418
							Vehicle vs. VIP	0.08809	0.001808 to 0.1744	Yes	*	0.0437
							Vehicle vs. NECA	0.06746	-0.01882 to 0.1537	No	ns	0.173
							Row 44
							Vehicle vs. Iso + β2AR	0.5052	0.4189 to 0.5915	Yes	****	<0.0001
							Vehicle vs. Iso	0.03796	-0.04832 to 0.1242	No	ns	0.6574
							Vehicle vs. VIP	0.08233	-0.003955 to 0.1686	No	ns	0.0665
							Vehicle vs. NECA	0.07187	-0.01442 to 0.1581	No	ns	0.1328
							Row 45
							Vehicle vs. Iso + β2AR	0.5199	0.4336 to 0.6062	Yes	****	<0.0001
							Vehicle vs. Iso	0.04163	-0.04466 to 0.1279	No	ns	0.5826
							Vehicle vs. VIP	0.08522	-0.001067 to 0.1715	No	ns	0.054
							Vehicle vs. NECA	0.07854	-0.007745 to 0.1648	No	ns	0.0863
							Row 46
							Vehicle vs. Iso + β2AR	0.5244	0.4381 to 0.6106	Yes	****	<0.0001
							Vehicle vs. Iso	0.04668	-0.03961 to 0.1330	No	ns	0.4822
							Vehicle vs. VIP	0.0834	-0.002881 to 0.1697	No	ns	0.0616
							Vehicle vs. NECA	0.08749	0.001210 to 0.1738	Yes	*	0.0457
							Row 47
							Vehicle vs. Iso + β2AR	0.526	0.4397 to 0.6122	Yes	****	<0.0001
							Vehicle vs. Iso	0.03623	-0.05005 to 0.1225	No	ns	0.6924
							Vehicle vs. VIP	0.07131	-0.01498 to 0.1576	No	ns	0.1374
							Vehicle vs. NECA	0.09126	0.004974 to 0.1775	Yes	*	0.0343
							Row 48
							Vehicle vs. Iso + β2AR	0.5282	0.4419 to 0.6145	Yes	****	<0.0001
							Vehicle vs. Iso	0.03486	-0.05143 to 0.1211	No	ns	0.7197
							Vehicle vs. VIP	0.07126	-0.01502 to 0.1575	No	ns	0.1378
							Vehicle vs. NECA	0.0978	0.01152 to 0.1841	Yes	*	0.0203
							Row 49
							Vehicle vs. Iso + β2AR	0.5371	0.4508 to 0.6234	Yes	****	<0.0001
							Vehicle vs. Iso	0.05095	-0.03534 to 0.1372	No	ns	0.4029
							Vehicle vs. VIP	0.07571	-0.01057 to 0.1620	No	ns	0.1041
							Vehicle vs. NECA	0.1038	0.01749 to 0.1901	Yes	*	0.0121
							Row 50
							Vehicle vs. Iso + β2AR	0.5325	0.4462 to 0.6187	Yes	****	<0.0001
							Vehicle vs. Iso	0.03327	-0.05302 to 0.1195	No	ns	0.7506
							Vehicle vs. VIP	0.07041	-0.01587 to 0.1567	No	ns	0.1452
							Vehicle vs. NECA	0.09956	0.01328 to 0.1858	Yes	*	0.0175
							Row 51
							Vehicle vs. Iso + β2AR	0.5352	0.4489 to 0.6215	Yes	****	<0.0001
							Vehicle vs. Iso	0.03868	-0.04760 to 0.1250	No	ns	0.6427
							Vehicle vs. VIP	0.06735	-0.01893 to 0.1536	No	ns	0.1741
							Vehicle vs. NECA	0.1044	0.01807 to 0.1906	Yes	*	0.0115
							Row 52
							Vehicle vs. Iso + β2AR	0.5262	0.4399 to 0.6125	Yes	****	<0.0001
							Vehicle vs. Iso	0.03636	-0.04992 to 0.1226	No	ns	0.6897
							Vehicle vs. VIP	0.06093	-0.02535 to 0.1472	No	ns	0.2484
							Vehicle vs. NECA	0.1064	0.02008 to 0.1926	Yes	**	0.0096
							Row 53
							Vehicle vs. Iso + β2AR	0.5298	0.4436 to 0.6161	Yes	****	<0.0001
							Vehicle vs. Iso	0.04278	-0.04351 to 0.1291	No	ns	0.5593
							Vehicle vs. VIP	0.06191	-0.02437 to 0.1482	No	ns	0.2359
							Vehicle vs. NECA	0.1093	0.02302 to 0.1956	Yes	**	0.0074
							Row 54
							Vehicle vs. Iso + β2AR	0.5291	0.4429 to 0.6154	Yes	****	<0.0001
							Vehicle vs. Iso	0.04134	-0.04494 to 0.1276	No	ns	0.5884
							Vehicle vs. VIP	0.05408	-0.03221 to 0.1404	No	ns	0.3495
							Vehicle vs. NECA	0.1141	0.02782 to 0.2004	Yes	**	0.0047
							Row 55
							Vehicle vs. Iso + β2AR	0.533	0.4468 to 0.6193	Yes	****	<0.0001
							Vehicle vs. Iso	0.04683	-0.03945 to 0.1331	No	ns	0.4791
							Vehicle vs. VIP	0.06283	-0.02345 to 0.1491	No	ns	0.2244
							Vehicle vs. NECA	0.1183	0.03202 to 0.2046	Yes	**	0.0031
							Row 56
							Vehicle vs. Iso + β2AR	0.531	0.4447 to 0.6173	Yes	****	<0.0001
							Vehicle vs. Iso	0.03998	-0.04630 to 0.1263	No	ns	0.6161
							Vehicle vs. VIP	0.06855	-0.01773 to 0.1548	No	ns	0.1622
							Vehicle vs. NECA	0.1177	0.03142 to 0.2040	Yes	**	0.0033
							Row 57
							Vehicle vs. Iso + β2AR	0.5391	0.4528 to 0.6253	Yes	****	<0.0001
							Vehicle vs. Iso	0.04289	-0.04339 to 0.1292	No	ns	0.557
							Vehicle vs. VIP	0.06778	-0.01850 to 0.1541	No	ns	0.1698
							Vehicle vs. NECA	0.1265	0.04018 to 0.2127	Yes	**	0.0013
							Row 58
							Vehicle vs. Iso + β2AR	0.5436	0.4573 to 0.6298	Yes	****	<0.0001
							Vehicle vs. Iso	0.05161	-0.03467 to 0.1379	No	ns	0.3912
							Vehicle vs. VIP	0.07359	-0.01269 to 0.1599	No	ns	0.1192
							Vehicle vs. NECA	0.1345	0.04822 to 0.2208	Yes	***	0.0006
							Row 59
							Vehicle vs. Iso + β2AR	0.5351	0.4488 to 0.6214	Yes	****	<0.0001
							Vehicle vs. Iso	0.04859	-0.03769 to 0.1349	No	ns	0.4459
							Vehicle vs. VIP	0.0721	-0.01418 to 0.1584	No	ns	0.1309
							Vehicle vs. NECA	0.1316	0.04535 to 0.2179	Yes	***	0.0008
							Row 60
							Vehicle vs. Iso + β2AR	0.5405	0.4542 to 0.6268	Yes	****	<0.0001
							Vehicle vs. Iso	0.05317	-0.03311 to 0.1395	No	ns	0.3646
							Vehicle vs. VIP	0.07025	-0.01603 to 0.1565	No	ns	0.1466
							Vehicle vs. NECA	0.13	0.04372 to 0.2163	Yes	***	0.0009
							Row 61
							Vehicle vs. Iso + β2AR	0.5397	0.4534 to 0.6260	Yes	****	<0.0001
							Vehicle vs. Iso	0.05176	-0.03453 to 0.1380	No	ns	0.3887
							Vehicle vs. VIP	0.06543	-0.02085 to 0.1517	No	ns	0.1944
							Vehicle vs. NECA	0.134	0.04772 to 0.2203	Yes	***	0.0006
							Row 62
							Vehicle vs. Iso + β2AR	0.5411	0.4548 to 0.6273	Yes	****	<0.0001
							Vehicle vs. Iso	0.04928	-0.03700 to 0.1356	No	ns	0.433
							Vehicle vs. VIP	0.07098	-0.01530 to 0.1573	No	ns	0.1402
							Vehicle vs. NECA	0.1357	0.04941 to 0.2220	Yes	***	0.0005
							Row 63
							Vehicle vs. Iso + β2AR	0.5413	0.4550 to 0.6276	Yes	****	<0.0001
							Vehicle vs. Iso	0.04696	-0.03932 to 0.1332	No	ns	0.4767
							Vehicle vs. VIP	0.07055	-0.01573 to 0.1568	No	ns	0.1439
							Vehicle vs. NECA	0.1349	0.04861 to 0.2212	Yes	***	0.0005
							Row 64
							Vehicle vs. Iso + β2AR	0.5389	0.4527 to 0.6252	Yes	****	<0.0001
							Vehicle vs. Iso	0.04482	-0.04147 to 0.1311	No	ns	0.5185
							Vehicle vs. VIP	0.07621	-0.01007 to 0.1625	No	ns	0.1007
							Vehicle vs. NECA	0.1433	0.05704 to 0.2296	Yes	***	0.0002
							Row 65
							Vehicle vs. Iso + β2AR	0.5371	0.4508 to 0.6233	Yes	****	<0.0001
							Vehicle vs. Iso	0.0408	-0.04548 to 0.1271	No	ns	0.5994
							Vehicle vs. VIP	0.07088	-0.01541 to 0.1572	No	ns	0.1411
							Vehicle vs. NECA	0.1398	0.05352 to 0.2261	Yes	***	0.0003
							Row 66
							Vehicle vs. Iso + β2AR	0.5508	0.4645 to 0.6370	Yes	****	<0.0001
							Vehicle vs. Iso	0.04438	-0.04190 to 0.1307	No	ns	0.5271
							Vehicle vs. VIP	0.07399	-0.01230 to 0.1603	No	ns	0.1163
							Vehicle vs. NECA	0.1481	0.06182 to 0.2344	Yes	***	0.0001
							Row 67
							Vehicle vs. Iso + β2AR	0.5456	0.4593 to 0.6319	Yes	****	<0.0001
							Vehicle vs. Iso	0.04788	-0.03840 to 0.1342	No	ns	0.4591
							Vehicle vs. VIP	0.07361	-0.01267 to 0.1599	No	ns	0.119
							Vehicle vs. NECA	0.1521	0.06580 to 0.2384	Yes	****	<0.0001
							Row 68
							Vehicle vs. Iso + β2AR	0.5517	0.4655 to 0.6380	Yes	****	<0.0001
							Vehicle vs. Iso	0.04741	-0.03887 to 0.1337	No	ns	0.4681
							Vehicle vs. VIP	0.07977	-0.006511 to 0.1661	No	ns	0.0794
							Vehicle vs. NECA	0.156	0.06975 to 0.2423	Yes	****	<0.0001
							Row 69
							Vehicle vs. Iso + β2AR	0.553	0.4667 to 0.6393	Yes	****	<0.0001
							Vehicle vs. Iso	0.05118	-0.03510 to 0.1375	No	ns	0.3987
							Vehicle vs. VIP	0.08	-0.006286 to 0.1663	No	ns	0.0782
							Vehicle vs. NECA	0.1587	0.07240 to 0.2450	Yes	****	<0.0001
							Row 70
							Vehicle vs. Iso + β2AR	0.5466	0.4603 to 0.6329	Yes	****	<0.0001
							Vehicle vs. Iso	0.04287	-0.04342 to 0.1292	No	ns	0.5575
							Vehicle vs. VIP	0.07617	-0.01012 to 0.1624	No	ns	0.101
							Vehicle vs. NECA	0.1518	0.06547 to 0.2380	Yes	****	<0.0001
							Row 71
							Vehicle vs. Iso + β2AR	0.5447	0.4584 to 0.6310	Yes	****	<0.0001
							Vehicle vs. Iso	0.0401	-0.04618 to 0.1264	No	ns	0.6137
							Vehicle vs. VIP	0.07839	-0.007896 to 0.1647	No	ns	0.0872
							Vehicle vs. NECA	0.1474	0.06108 to 0.2337	Yes	***	0.0001
							Row 72
							Vehicle vs. Iso + β2AR	0.5456	0.4593 to 0.6319	Yes	****	<0.0001
							Vehicle vs. Iso	0.041	-0.04528 to 0.1273	No	ns	0.5953
							Vehicle vs. VIP	0.0767	-0.009584 to 0.1630	No	ns	0.0975
							Vehicle vs. NECA	0.1512	0.06496 to 0.2375	Yes	****	<0.0001
							Row 73
							Vehicle vs. Iso + β2AR	0.5433	0.4570 to 0.6296	Yes	****	<0.0001
							Vehicle vs. Iso	0.03563	-0.05065 to 0.1219	No	ns	0.7043
							Vehicle vs. VIP	0.07183	-0.01445 to 0.1581	No	ns	0.1331
							Vehicle vs. NECA	0.1533	0.06702 to 0.2396	Yes	****	<0.0001
							Row 74
							Vehicle vs. Iso + β2AR	0.5493	0.4630 to 0.6356	Yes	****	<0.0001
							Vehicle vs. Iso	0.04091	-0.04538 to 0.1272	No	ns	0.5973
							Vehicle vs. VIP	0.08577	-0.0005167 to 0.1720	No	ns	0.0519
							Vehicle vs. NECA	0.1579	0.07161 to 0.2442	Yes	****	<0.0001
							Row 75
							Vehicle vs. Iso + β2AR	0.5451	0.4588 to 0.6313	Yes	****	<0.0001
							Vehicle vs. Iso	0.03722	-0.04906 to 0.1235	No	ns	0.6724
							Vehicle vs. VIP	0.08203	-0.004252 to 0.1683	No	ns	0.0679
							Vehicle vs. NECA	0.1509	0.06463 to 0.2372	Yes	****	<0.0001
							Row 76
							Vehicle vs. Iso + β2AR	0.5526	0.4663 to 0.6389	Yes	****	<0.0001
							Vehicle vs. Iso	0.03878	-0.04750 to 0.1251	No	ns	0.6407
							Vehicle vs. VIP	0.08638	9.961e-005 to 0.1727	Yes	*	0.0496
							Vehicle vs. NECA	0.1533	0.06702 to 0.2396	Yes	****	<0.0001
							Row 77
							Vehicle vs. Iso + β2AR	0.5487	0.4624 to 0.6350	Yes	****	<0.0001
							Vehicle vs. Iso	0.03814	-0.04815 to 0.1244	No	ns	0.6538
							Vehicle vs. VIP	0.07591	-0.01037 to 0.1622	No	ns	0.1027
							Vehicle vs. NECA	0.1553	0.06900 to 0.2416	Yes	****	<0.0001
							Row 78
							Vehicle vs. Iso + β2AR	0.5494	0.4632 to 0.6357	Yes	****	<0.0001
							Vehicle vs. Iso	0.03779	-0.04849 to 0.1241	No	ns	0.6608
							Vehicle vs. VIP	0.07465	-0.01163 to 0.1609	No	ns	0.1114
							Vehicle vs. NECA	0.1599	0.07359 to 0.2462	Yes	****	<0.0001
							Row 79
							Vehicle vs. Iso + β2AR	0.5456	0.4593 to 0.6319	Yes	****	<0.0001
							Vehicle vs. Iso	0.03454	-0.05174 to 0.1208	No	ns	0.7259
							Vehicle vs. VIP	0.07391	-0.01237 to 0.1602	No	ns	0.1168
							Vehicle vs. NECA	0.1554	0.06915 to 0.2417	Yes	****	<0.0001
							Row 80
							Vehicle vs. Iso + β2AR	0.5511	0.4648 to 0.6374	Yes	****	<0.0001
							Vehicle vs. Iso	0.0335	-0.05278 to 0.1198	No	ns	0.746
							Vehicle vs. VIP	0.08466	-0.001620 to 0.1709	No	ns	0.0563
							Vehicle vs. NECA	0.1651	0.07880 to 0.2514	Yes	****	<0.0001
							Row 81
							Vehicle vs. Iso + β2AR	0.5548	0.4686 to 0.6411	Yes	****	<0.0001
							Vehicle vs. Iso	0.03464	-0.05164 to 0.1209	No	ns	0.7239
							Vehicle vs. VIP	0.08579	-0.0004931 to 0.1721	No	ns	0.0518
							Vehicle vs. NECA	0.1625	0.07620 to 0.2488	Yes	****	<0.0001
							Row 82
							Vehicle vs. Iso + β2AR	0.5507	0.4644 to 0.6370	Yes	****	<0.0001
							Vehicle vs. Iso	0.03252	-0.05377 to 0.1188	No	ns	0.7648
							Vehicle vs. VIP	0.08277	-0.003517 to 0.1690	No	ns	0.0644
							Vehicle vs. NECA	0.1589	0.07257 to 0.2451	Yes	****	<0.0001
							Row 83
							Vehicle vs. Iso + β2AR	0.5507	0.4644 to 0.6370	Yes	****	<0.0001
							Vehicle vs. Iso	0.03022	-0.05606 to 0.1165	No	ns	0.8067
							Vehicle vs. VIP	0.07929	-0.006993 to 0.1656	No	ns	0.082
							Vehicle vs. NECA	0.1573	0.07104 to 0.2436	Yes	****	<0.0001
							Row 84
							Vehicle vs. Iso + β2AR	0.5534	0.4671 to 0.6397	Yes	****	<0.0001
							Vehicle vs. Iso	0.02823	-0.05805 to 0.1145	No	ns	0.8404
							Vehicle vs. VIP	0.08303	-0.003256 to 0.1693	No	ns	0.0633
							Vehicle vs. NECA	0.1626	0.07631 to 0.2489	Yes	****	<0.0001
							Row 85
							Vehicle vs. Iso + β2AR	0.5571	0.4708 to 0.6433	Yes	****	<0.0001
							Vehicle vs. Iso	0.0319	-0.05438 to 0.1182	No	ns	0.7763
							Vehicle vs. VIP	0.08671	0.0004298 to 0.1730	Yes	*	0.0484
							Vehicle vs. NECA	0.1632	0.07689 to 0.2495	Yes	****	<0.0001
							Row 86
							Vehicle vs. Iso + β2AR	0.5565	0.4702 to 0.6428	Yes	****	<0.0001
							Vehicle vs. Iso	0.02832	-0.05796 to 0.1146	No	ns	0.8389
							Vehicle vs. VIP	0.08543	-0.0008492 to 0.1717	No	ns	0.0532
							Vehicle vs. NECA	0.1592	0.07291 to 0.2455	Yes	****	<0.0001
							Row 87
							Vehicle vs. Iso + β2AR	0.5464	0.4601 to 0.6327	Yes	****	<0.0001
							Vehicle vs. Iso	0.03479	-0.05150 to 0.1211	No	ns	0.721
							Vehicle vs. VIP	0.08253	-0.003750 to 0.1688	No	ns	0.0655
							Vehicle vs. NECA	0.1561	0.06984 to 0.2424	Yes	****	<0.0001
							Row 88
							Vehicle vs. Iso + β2AR	0.5512	0.4649 to 0.6375	Yes	****	<0.0001
							Vehicle vs. Iso	0.03434	-0.05195 to 0.1206	No	ns	0.7298
							Vehicle vs. VIP	0.08235	-0.003935 to 0.1686	No	ns	0.0664
							Vehicle vs. NECA	0.155	0.06871 to 0.2413	Yes	****	<0.0001
							Row 89
							Vehicle vs. Iso + β2AR	0.5478	0.4616 to 0.6341	Yes	****	<0.0001
							Vehicle vs. Iso	0.02374	-0.06254 to 0.1100	No	ns	0.9055
							Vehicle vs. VIP	0.07725	-0.009029 to 0.1635	No	ns	0.094
							Vehicle vs. NECA	0.1554	0.06915 to 0.2417	Yes	****	<0.0001
							Row 90
							Vehicle vs. Iso + β2AR	0.5564	0.4701 to 0.6427	Yes	****	<0.0001
							Vehicle vs. Iso	0.03648	-0.04980 to 0.1228	No	ns	0.6873
							Vehicle vs. VIP	0.08507	-0.001214 to 0.1714	No	ns	0.0546
							Vehicle vs. NECA	0.1662	0.07996 to 0.2525	Yes	****	<0.0001
							Row 91
							Vehicle vs. Iso + β2AR	0.5601	0.4738 to 0.6464	Yes	****	<0.0001
							Vehicle vs. Iso	0.03553	-0.05075 to 0.1218	No	ns	0.7063
							Vehicle vs. VIP	0.0912	0.004912 to 0.1775	Yes	*	0.0345
							Vehicle vs. NECA	0.1691	0.08277 to 0.2553	Yes	****	<0.0001
							Row 92
							Vehicle vs. Iso + β2AR	0.555	0.4687 to 0.6412	Yes	****	<0.0001
							Vehicle vs. Iso	0.03236	-0.05393 to 0.1186	No	ns	0.7678
							Vehicle vs. VIP	0.0901	0.003817 to 0.1764	Yes	*	0.0375
							Vehicle vs. NECA	0.1654	0.07907 to 0.2516	Yes	****	<0.0001
							Row 93
							Vehicle vs. Iso + β2AR	0.5515	0.4652 to 0.6378	Yes	****	<0.0001
							Vehicle vs. Iso	0.02601	-0.06027 to 0.1123	No	ns	0.8746
							Vehicle vs. VIP	0.08433	-0.001951 to 0.1706	No	ns	0.0576
							Vehicle vs. NECA	0.1685	0.08221 to 0.2548	Yes	****	<0.0001
							Row 94
							Vehicle vs. Iso + β2AR	0.5597	0.4734 to 0.6460	Yes	****	<0.0001
							Vehicle vs. Iso	0.03505	-0.05123 to 0.1213	No	ns	0.7158
							Vehicle vs. VIP	0.08811	0.001830 to 0.1744	Yes	*	0.0436
							Vehicle vs. NECA	0.1694	0.08308 to 0.2557	Yes	****	<0.0001
							Row 95
							Vehicle vs. Iso + β2AR	0.5552	0.4689 to 0.6414	Yes	****	<0.0001
							Vehicle vs. Iso	0.03598	-0.05031 to 0.1223	No	ns	0.6974
							Vehicle vs. VIP	0.08283	-0.003457 to 0.1691	No	ns	0.0642
							Vehicle vs. NECA	0.1662	0.07991 to 0.2525	Yes	****	<0.0001
							Row 96
							Vehicle vs. Iso + β2AR	0.554	0.4677 to 0.6403	Yes	****	<0.0001
							Vehicle vs. Iso	0.02392	-0.06237 to 0.1102	No	ns	0.9032
							Vehicle vs. VIP	0.06805	-0.01823 to 0.1543	No	ns	0.1671
							Vehicle vs. NECA	0.1644	0.07814 to 0.2507	Yes	****	<0.0001
							Row 97
							Vehicle vs. Iso + β2AR	0.5559	0.4696 to 0.6422	Yes	****	<0.0001
							Vehicle vs. Iso	0.02693	-0.05936 to 0.1132	No	ns	0.861
							Vehicle vs. VIP	0.08128	-0.005000 to 0.1676	No	ns	0.0715
							Vehicle vs. NECA	0.1683	0.08206 to 0.2546	Yes	****	<0.0001
							Row 98
							Vehicle vs. Iso + β2AR	0.5469	0.4606 to 0.6332	Yes	****	<0.0001
							Vehicle vs. Iso	0.02576	-0.06052 to 0.1120	No	ns	0.8782
							Vehicle vs. VIP	0.06853	-0.01776 to 0.1548	No	ns	0.1625
							Vehicle vs. NECA	0.1556	0.06936 to 0.2419	Yes	****	<0.0001
							Row 99
							Vehicle vs. Iso + β2AR	0.5589	0.4726 to 0.6451	Yes	****	<0.0001
							Vehicle vs. Iso	0.029	-0.05728 to 0.1153	No	ns	0.8276
							Vehicle vs. VIP	0.07609	-0.01020 to 0.1624	No	ns	0.1015
							Vehicle vs. NECA	0.1568	0.07047 to 0.2430	Yes	****	<0.0001
							Row 100
							Vehicle vs. Iso + β2AR	0.5608	0.4746 to 0.6471	Yes	****	<0.0001
							Vehicle vs. Iso	0.03465	-0.05164 to 0.1209	No	ns	0.7238
							Vehicle vs. VIP	0.08137	-0.004916 to 0.1676	No	ns	0.0711
							Vehicle vs. NECA	0.1632	0.07687 to 0.2494	Yes	****	<0.0001
							Row 101
							Vehicle vs. Iso + β2AR	0.5617	0.4754 to 0.6480	Yes	****	<0.0001
							Vehicle vs. Iso	0.0303	-0.05598 to 0.1166	No	ns	0.8052
							Vehicle vs. VIP	0.08371	-0.002571 to 0.1700	No	ns	0.0602
							Vehicle vs. NECA	0.16	0.07372 to 0.2463	Yes	****	<0.0001
							Row 102
							Vehicle vs. Iso + β2AR	0.5625	0.4762 to 0.6488	Yes	****	<0.0001
							Vehicle vs. Iso	0.03734	-0.04894 to 0.1236	No	ns	0.6699
							Vehicle vs. VIP	0.08131	-0.004978 to 0.1676	No	ns	0.0714
							Vehicle vs. NECA	0.1641	0.07784 to 0.2504	Yes	****	<0.0001
							Row 103
							Vehicle vs. Iso + β2AR	0.5611	0.4748 to 0.6474	Yes	****	<0.0001
							Vehicle vs. Iso	0.02692	-0.05937 to 0.1132	No	ns	0.8611
							Vehicle vs. VIP	0.08119	-0.005091 to 0.1675	No	ns	0.072
							Vehicle vs. NECA	0.1572	0.07091 to 0.2435	Yes	****	<0.0001
							Row 104
							Vehicle vs. Iso + β2AR	0.5639	0.4777 to 0.6502	Yes	****	<0.0001
							Vehicle vs. Iso	0.02799	-0.05829 to 0.1143	No	ns	0.8442
							Vehicle vs. VIP	0.08356	-0.002723 to 0.1698	No	ns	0.0609
							Vehicle vs. NECA	0.1634	0.07714 to 0.2497	Yes	****	<0.0001
							Row 105
							Vehicle vs. Iso + β2AR	0.5607	0.4744 to 0.6469	Yes	****	<0.0001
							Vehicle vs. Iso	0.0249	-0.06139 to 0.1112	No	ns	0.8904
							Vehicle vs. VIP	0.07698	-0.009306 to 0.1633	No	ns	0.0958
							Vehicle vs. NECA	0.1629	0.07665 to 0.2492	Yes	****	<0.0001
							Row 106
							Vehicle vs. Iso + β2AR	0.5555	0.4692 to 0.6418	Yes	****	<0.0001
							Vehicle vs. Iso	0.0244	-0.06188 to 0.1107	No	ns	0.897
							Vehicle vs. VIP	0.0777	-0.008580 to 0.1640	No	ns	0.0913
							Vehicle vs. NECA	0.1621	0.07577 to 0.2483	Yes	****	<0.0001
							Row 107
							Vehicle vs. Iso + β2AR	0.5613	0.4750 to 0.6476	Yes	****	<0.0001
							Vehicle vs. Iso	0.02365	-0.06263 to 0.1099	No	ns	0.9066
							Vehicle vs. VIP	0.08295	-0.003336 to 0.1692	No	ns	0.0636
							Vehicle vs. NECA	0.1666	0.08033 to 0.2529	Yes	****	<0.0001
							Row 108
							Vehicle vs. Iso + β2AR	0.5604	0.4741 to 0.6467	Yes	****	<0.0001
							Vehicle vs. Iso	0.02266	-0.06362 to 0.1089	No	ns	0.9185
							Vehicle vs. VIP	0.07544	-0.01085 to 0.1617	No	ns	0.1059
							Vehicle vs. NECA	0.1631	0.07678 to 0.2493	Yes	****	<0.0001
							Row 109
							Vehicle vs. Iso + β2AR	0.5605	0.4742 to 0.6468	Yes	****	<0.0001
							Vehicle vs. Iso	0.02321	-0.06307 to 0.1095	No	ns	0.912
							Vehicle vs. VIP	0.07692	-0.009364 to 0.1632	No	ns	0.0961
							Vehicle vs. NECA	0.159	0.07271 to 0.2453	Yes	****	<0.0001
							Row 110
							Vehicle vs. Iso + β2AR	0.5635	0.4772 to 0.6498	Yes	****	<0.0001
							Vehicle vs. Iso	0.02603	-0.06025 to 0.1123	No	ns	0.8744
							Vehicle vs. VIP	0.08232	-0.003967 to 0.1686	No	ns	0.0665
							Vehicle vs. NECA	0.1578	0.07150 to 0.2441	Yes	****	<0.0001
							Row 111
							Vehicle vs. Iso + β2AR	0.5646	0.4783 to 0.6509	Yes	****	<0.0001
							Vehicle vs. Iso	0.03452	-0.05177 to 0.1208	No	ns	0.7263
							Vehicle vs. VIP	0.08043	-0.005850 to 0.1667	No	ns	0.0758
							Vehicle vs. NECA	0.1538	0.06752 to 0.2401	Yes	****	<0.0001
							Row 112
							Vehicle vs. Iso + β2AR	0.5591	0.4728 to 0.6454	Yes	****	<0.0001
							Vehicle vs. Iso	0.02447	-0.06181 to 0.1108	No	ns	0.8961
							Vehicle vs. VIP	0.06727	-0.01901 to 0.1536	No	ns	0.1749
							Vehicle vs. NECA	0.1557	0.06945 to 0.2420	Yes	****	<0.0001
							Row 113
							Vehicle vs. Iso + β2AR	0.567	0.4808 to 0.6533	Yes	****	<0.0001
							Vehicle vs. Iso	0.02182	-0.06446 to 0.1081	No	ns	0.928
							Vehicle vs. VIP	0.07868	-0.007608 to 0.1650	No	ns	0.0855
							Vehicle vs. NECA	0.1577	0.07140 to 0.2440	Yes	****	<0.0001
							Row 114
							Vehicle vs. Iso + β2AR	0.5687	0.4825 to 0.6550	Yes	****	<0.0001
							Vehicle vs. Iso	0.03789	-0.04839 to 0.1242	No	ns	0.6588
							Vehicle vs. VIP	0.07467	-0.01161 to 0.1610	No	ns	0.1113
							Vehicle vs. NECA	0.1625	0.07623 to 0.2488	Yes	****	<0.0001
							Row 115
							Vehicle vs. Iso + β2AR	0.5648	0.4785 to 0.6511	Yes	****	<0.0001
							Vehicle vs. Iso	0.02638	-0.05991 to 0.1127	No	ns	0.8693
							Vehicle vs. VIP	0.07142	-0.01486 to 0.1577	No	ns	0.1365
							Vehicle vs. NECA	0.154	0.06773 to 0.2403	Yes	****	<0.0001
							Row 116
							Vehicle vs. Iso + β2AR	0.5718	0.4855 to 0.6581	Yes	****	<0.0001
							Vehicle vs. Iso	0.03521	-0.05108 to 0.1215	No	ns	0.7127
							Vehicle vs. VIP	0.07788	-0.008398 to 0.1642	No	ns	0.0902
							Vehicle vs. NECA	0.1612	0.07496 to 0.2475	Yes	****	<0.0001
							Row 117
							Vehicle vs. Iso + β2AR	0.5681	0.4818 to 0.6543	Yes	****	<0.0001
							Vehicle vs. Iso	0.03398	-0.05230 to 0.1203	No	ns	0.7368
							Vehicle vs. VIP	0.0705	-0.01578 to 0.1568	No	ns	0.1444
							Vehicle vs. NECA	0.1607	0.07440 to 0.2470	Yes	****	<0.0001
							Row 118
							Vehicle vs. Iso + β2AR	0.574	0.4877 to 0.6603	Yes	****	<0.0001
							Vehicle vs. Iso	0.03623	-0.05005 to 0.1225	No	ns	0.6924
							Vehicle vs. VIP	0.07435	-0.01193 to 0.1606	No	ns	0.1136
							Vehicle vs. NECA	0.1644	0.07809 to 0.2507	Yes	****	<0.0001
							Row 119
							Vehicle vs. Iso + β2AR	0.5714	0.4852 to 0.6577	Yes	****	<0.0001
							Vehicle vs. Iso	0.035	-0.05128 to 0.1213	No	ns	0.7168
							Vehicle vs. VIP	0.07208	-0.01421 to 0.1584	No	ns	0.1311
							Vehicle vs. NECA	0.1552	0.06887 to 0.2414	Yes	****	<0.0001
							Row 120
							Vehicle vs. Iso + β2AR	0.5731	0.4868 to 0.6594	Yes	****	<0.0001
							Vehicle vs. Iso	0.02772	-0.05857 to 0.1140	No	ns	0.8487
							Vehicle vs. VIP	0.07303	-0.01325 to 0.1593	No	ns	0.1235
							Vehicle vs. NECA	0.1527	0.06638 to 0.2389	Yes	****	<0.0001
							Row 121
							Vehicle vs. Iso + β2AR	0.5736	0.4873 to 0.6599	Yes	****	<0.0001
							Vehicle vs. Iso	0.03078	-0.05551 to 0.1171	No	ns	0.7968
							Vehicle vs. VIP	0.06616	-0.02013 to 0.1524	No	ns	0.1865
							Vehicle vs. NECA	0.1536	0.06727 to 0.2398	Yes	****	<0.0001
							Row 122
							Vehicle vs. Iso + β2AR	0.5759	0.4897 to 0.6622	Yes	****	<0.0001
							Vehicle vs. Iso	0.03344	-0.05284 to 0.1197	No	ns	0.7472
							Vehicle vs. VIP	0.07522	-0.01107 to 0.1615	No	ns	0.1074
							Vehicle vs. NECA	0.1564	0.07015 to 0.2427	Yes	****	<0.0001
							Row 123
							Vehicle vs. Iso + β2AR	0.5745	0.4882 to 0.6608	Yes	****	<0.0001
							Vehicle vs. Iso	0.02877	-0.05752 to 0.1150	No	ns	0.8316
							Vehicle vs. VIP	0.06999	-0.01629 to 0.1563	No	ns	0.1489
							Vehicle vs. NECA	0.1488	0.06247 to 0.2350	Yes	***	0.0001
							Row 124
							Vehicle vs. Iso + β2AR	0.5714	0.4851 to 0.6576	Yes	****	<0.0001
							Vehicle vs. Iso	0.02986	-0.05643 to 0.1161	No	ns	0.813
							Vehicle vs. VIP	0.06831	-0.01797 to 0.1546	No	ns	0.1646
							Vehicle vs. NECA	0.1552	0.06888 to 0.2414	Yes	****	<0.0001
							Row 125
							Vehicle vs. Iso + β2AR	0.5699	0.4836 to 0.6561	Yes	****	<0.0001
							Vehicle vs. Iso	0.02701	-0.05927 to 0.1133	No	ns	0.8596
							Vehicle vs. VIP	0.06127	-0.02502 to 0.1476	No	ns	0.2441
							Vehicle vs. NECA	0.1507	0.06447 to 0.2370	Yes	****	<0.0001
							Row 126
							Vehicle vs. Iso + β2AR	0.5659	0.4796 to 0.6522	Yes	****	<0.0001
							Vehicle vs. Iso	0.02674	-0.05954 to 0.1130	No	ns	0.8638
							Vehicle vs. VIP	0.06632	-0.01997 to 0.1526	No	ns	0.1848
							Vehicle vs. NECA	0.1453	0.05898 to 0.2315	Yes	***	0.0002
							Row 127
							Vehicle vs. Iso + β2AR	0.5769	0.4906 to 0.6631	Yes	****	<0.0001
							Vehicle vs. Iso	0.02737	-0.05891 to 0.1137	No	ns	0.8541
							Vehicle vs. VIP	0.06874	-0.01755 to 0.1550	No	ns	0.1605
							Vehicle vs. NECA	0.141	0.05471 to 0.2273	Yes	***	0.0003
							Row 128
							Vehicle vs. Iso + β2AR	0.5715	0.4852 to 0.6578	Yes	****	<0.0001
							Vehicle vs. Iso	0.02894	-0.05734 to 0.1152	No	ns	0.8287
							Vehicle vs. VIP	0.05678	-0.02951 to 0.1431	No	ns	0.3071
							Vehicle vs. NECA	0.1393	0.05302 to 0.2256	Yes	***	0.0003
							Row 129
							Vehicle vs. Iso + β2AR	0.5742	0.4880 to 0.6605	Yes	****	<0.0001
							Vehicle vs. Iso	0.02548	-0.06080 to 0.1118	No	ns	0.8822
							Vehicle vs. VIP	0.05856	-0.02772 to 0.1448	No	ns	0.2809
							Vehicle vs. NECA	0.1387	0.05240 to 0.2250	Yes	***	0.0003
							Row 130
							Vehicle vs. Iso + β2AR	0.572	0.4857 to 0.6583	Yes	****	<0.0001
							Vehicle vs. Iso	0.02759	-0.05869 to 0.1139	No	ns	0.8506
							Vehicle vs. VIP	0.05695	-0.02933 to 0.1432	No	ns	0.3044
							Vehicle vs. NECA	0.1446	0.05828 to 0.2309	Yes	***	0.0002
							Row 131
							Vehicle vs. Iso + β2AR	0.567	0.4807 to 0.6533	Yes	****	<0.0001
							Vehicle vs. Iso	0.03054	-0.05575 to 0.1168	No	ns	0.801
							Vehicle vs. VIP	0.05553	-0.03076 to 0.1418	No	ns	0.3263
							Vehicle vs. NECA	0.1406	0.05436 to 0.2269	Yes	***	0.0003
							Row 132
							Vehicle vs. Iso + β2AR	0.5743	0.4880 to 0.6606	Yes	****	<0.0001
							Vehicle vs. Iso	0.02752	-0.05876 to 0.1138	No	ns	0.8518
							Vehicle vs. VIP	0.05641	-0.02987 to 0.1427	No	ns	0.3126
							Vehicle vs. NECA	0.1394	0.05312 to 0.2257	Yes	***	0.0003
							Row 133
							Vehicle vs. Iso + β2AR	0.5755	0.4892 to 0.6617	Yes	****	<0.0001
							Vehicle vs. Iso	0.02301	-0.06328 to 0.1093	No	ns	0.9145
							Vehicle vs. VIP	0.06123	-0.02505 to 0.1475	No	ns	0.2446
							Vehicle vs. NECA	0.1405	0.05421 to 0.2268	Yes	***	0.0003
							Row 134
							Vehicle vs. Iso + β2AR	0.5718	0.4855 to 0.6581	Yes	****	<0.0001
							Vehicle vs. Iso	0.02553	-0.06075 to 0.1118	No	ns	0.8815
							Vehicle vs. VIP	0.05057	-0.03572 to 0.1369	No	ns	0.4097
							Vehicle vs. NECA	0.1303	0.04404 to 0.2166	Yes	***	0.0009
							Row 135
							Vehicle vs. Iso + β2AR	0.5711	0.4848 to 0.6574	Yes	****	<0.0001
							Vehicle vs. Iso	0.02605	-0.06023 to 0.1123	No	ns	0.8741
							Vehicle vs. VIP	0.05909	-0.02720 to 0.1454	No	ns	0.2735
							Vehicle vs. NECA	0.1336	0.04735 to 0.2199	Yes	***	0.0006
							Row 136
							Vehicle vs. Iso + β2AR	0.5714	0.4852 to 0.6577	Yes	****	<0.0001
							Vehicle vs. Iso	0.02499	-0.06130 to 0.1113	No	ns	0.8891
							Vehicle vs. VIP	0.05587	-0.03042 to 0.1422	No	ns	0.321
							Vehicle vs. NECA	0.1349	0.04864 to 0.2212	Yes	***	0.0005
							Row 137
							Vehicle vs. Iso + β2AR	0.5737	0.4874 to 0.6600	Yes	****	<0.0001
							Vehicle vs. Iso	0.02329	-0.06299 to 0.1096	No	ns	0.9111
							Vehicle vs. VIP	0.05537	-0.03091 to 0.1417	No	ns	0.3288
							Vehicle vs. NECA	0.1342	0.04794 to 0.2205	Yes	***	0.0006
							Row 138
							Vehicle vs. Iso + β2AR	0.5757	0.4894 to 0.6620	Yes	****	<0.0001
							Vehicle vs. Iso	0.02331	-0.06297 to 0.1096	No	ns	0.9108
							Vehicle vs. VIP	0.05129	-0.03499 to 0.1376	No	ns	0.3968
							Vehicle vs. NECA	0.1359	0.04963 to 0.2222	Yes	***	0.0005
							Row 139
							Vehicle vs. Iso + β2AR	0.5779	0.4916 to 0.6642	Yes	****	<0.0001
							Vehicle vs. Iso	0.02655	-0.05973 to 0.1128	No	ns	0.8667
							Vehicle vs. VIP	0.05925	-0.02703 to 0.1455	No	ns	0.2712
							Vehicle vs. NECA	0.1389	0.05260 to 0.2252	Yes	***	0.0003
							Row 140
							Vehicle vs. Iso + β2AR	0.5754	0.4891 to 0.6617	Yes	****	<0.0001
							Vehicle vs. Iso	0.02248	-0.06380 to 0.1088	No	ns	0.9206
							Vehicle vs. VIP	0.05512	-0.03117 to 0.1414	No	ns	0.3328
							Vehicle vs. NECA	0.137	0.05074 to 0.2233	Yes	***	0.0004
							Row 141
							Vehicle vs. Iso + β2AR	0.5728	0.4866 to 0.6591	Yes	****	<0.0001
							Vehicle vs. Iso	0.02393	-0.06235 to 0.1102	No	ns	0.9031
							Vehicle vs. VIP	0.04948	-0.03680 to 0.1358	No	ns	0.4293
							Vehicle vs. NECA	0.1282	0.04192 to 0.2145	Yes	**	0.0011
							Row 142
							Vehicle vs. Iso + β2AR	0.5759	0.4897 to 0.6622	Yes	****	<0.0001
							Vehicle vs. Iso	0.02482	-0.06146 to 0.1111	No	ns	0.8913
							Vehicle vs. VIP	0.05888	-0.02741 to 0.1452	No	ns	0.2764
							Vehicle vs. NECA	0.1259	0.03965 to 0.2122	Yes	**	0.0014
							Row 143
							Vehicle vs. Iso + β2AR	0.5838	0.4975 to 0.6701	Yes	****	<0.0001
							Vehicle vs. Iso	0.02634	-0.05994 to 0.1126	No	ns	0.8697
							Vehicle vs. VIP	0.0605	-0.02578 to 0.1468	No	ns	0.2541
							Vehicle vs. NECA	0.1298	0.04354 to 0.2161	Yes	***	0.0009
							Row 144
							Vehicle vs. Iso + β2AR	0.582	0.4957 to 0.6682	Yes	****	<0.0001
							Vehicle vs. Iso	0.02774	-0.05855 to 0.1140	No	ns	0.8483
							Vehicle vs. VIP	0.05205	-0.03424 to 0.1383	No	ns	0.3837
							Vehicle vs. NECA	0.1294	0.04310 to 0.2157	Yes	***	0.001
							Row 145
							Vehicle vs. Iso + β2AR	0.5788	0.4925 to 0.6651	Yes	****	<0.0001
							Vehicle vs. Iso	0.021	-0.06529 to 0.1073	No	ns	0.9365
							Vehicle vs. VIP	0.05216	-0.03413 to 0.1384	No	ns	0.3818
							Vehicle vs. NECA	0.1323	0.04605 to 0.2186	Yes	***	0.0007
							Row 146
							Vehicle vs. Iso + β2AR	0.5815	0.4952 to 0.6678	Yes	****	<0.0001
							Vehicle vs. Iso	0.02659	-0.05969 to 0.1129	No	ns	0.8661
							Vehicle vs. VIP	0.0527	-0.03358 to 0.1390	No	ns	0.3724
							Vehicle vs. NECA	0.1283	0.04203 to 0.2146	Yes	**	0.0011
							Row 147
							Vehicle vs. Iso + β2AR	0.578	0.4918 to 0.6643	Yes	****	<0.0001
							Vehicle vs. Iso	0.02603	-0.06025 to 0.1123	No	ns	0.8743
							Vehicle vs. VIP	0.04841	-0.03787 to 0.1347	No	ns	0.4491
							Vehicle vs. NECA	0.1259	0.03964 to 0.2122	Yes	**	0.0014
							Row 148
							Vehicle vs. Iso + β2AR	0.5794	0.4931 to 0.6657	Yes	****	<0.0001
							Vehicle vs. Iso	0.02647	-0.05981 to 0.1128	No	ns	0.8679
							Vehicle vs. VIP	0.05066	-0.03563 to 0.1369	No	ns	0.4081
							Vehicle vs. NECA	0.1199	0.03360 to 0.2062	Yes	**	0.0026
							Row 149
							Vehicle vs. Iso + β2AR	0.582	0.4957 to 0.6683	Yes	****	<0.0001
							Vehicle vs. Iso	0.02449	-0.06180 to 0.1108	No	ns	0.8959
							Vehicle vs. VIP	0.05531	-0.03098 to 0.1416	No	ns	0.3298
							Vehicle vs. NECA	0.1305	0.04420 to 0.2168	Yes	***	0.0009
							Row 150
							Vehicle vs. Iso + β2AR	0.5792	0.4929 to 0.6655	Yes	****	<0.0001
							Vehicle vs. Iso	0.03139	-0.05490 to 0.1177	No	ns	0.7858
							Vehicle vs. VIP	0.05517	-0.03111 to 0.1415	No	ns	0.3319
							Vehicle vs. NECA	0.1206	0.03429 to 0.2069	Yes	**	0.0025
							Row 151
							Vehicle vs. Iso + β2AR	0.5833	0.4970 to 0.6696	Yes	****	<0.0001
							Vehicle vs. Iso	0.03423	-0.05206 to 0.1205	No	ns	0.732
							Vehicle vs. VIP	0.06508	-0.02120 to 0.1514	No	ns	0.1982
							Vehicle vs. NECA	0.1297	0.04341 to 0.2160	Yes	***	0.0009

## Sheet: Supplementary Table 10
Supplementary Table 10: Full statistical analysis for 2-way RM ANOVA in Figure 4d
Two-way RM ANOVA	Matching: Stacked							Šídák's multiple comparisons test	Mean Diff.	95.00% CI of diff.	Below threshold?	Summary	Adjusted P Value
Assume sphericity?	Yes
Alpha	0.05							DMSO - YM
								Row 1	-0.01515	-0.06154 to 0.03125	No	ns	>0.9999
Source of Variation	% of total variation	P value	P value summary	Significant?				Row 2	0.003078	-0.04332 to 0.04948	No	ns	>0.9999
Time x Column Factor	6.542	<0.0001	****	Yes				Row 3	-0.005704	-0.05210 to 0.04069	No	ns	>0.9999
Time	87.58	<0.0001	****	Yes				Row 4	0.003622	-0.04277 to 0.05002	No	ns	>0.9999
Column Factor	1.941	0.0162	*	Yes				Row 5	0.008141	-0.03826 to 0.05454	No	ns	>0.9999
Subject	0.4869	<0.0001	****	Yes				Row 6	-0.0006434	-0.04704 to 0.04575	No	ns	>0.9999
								Row 7	-0.004099	-0.05050 to 0.04230	No	ns	>0.9999
ANOVA table	SS	DF	MS	F (DFn, DFd)	P value			Row 8	-0.004208	-0.05061 to 0.04219	No	ns	>0.9999
Time x Column Factor	0.1288	69	0.001866	F (69, 276) = 7.580	P<0.0001			Row 9	0.0126	-0.03380 to 0.05900	No	ns	>0.9999
Time	1.724	69	0.02498	F (69, 276) = 101.5	P<0.0001			Row 10	0.002358	-0.04404 to 0.04875	No	ns	>0.9999
Column Factor	0.03821	1	0.03821	F (1, 4) = 15.95	P=0.0162			Row 12	0.226	0.1796 to 0.2724	Yes	****	<0.0001
Subject	0.009584	4	0.002396	F (4, 276) = 9.733	P<0.0001			Row 13	0.1794	0.1330 to 0.2258	Yes	****	<0.0001
Residual	0.06795	276	0.0002462					Row 14	0.08739	0.04099 to 0.1338	Yes	****	<0.0001
								Row 15	0.05257	0.006178 to 0.09897	Yes	**	0.0095
Difference between column means								Row 16	0.03988	-0.006521 to 0.08627	No	ns	0.2238
Mean of DMSO	0.1522							Row 17	0.03715	-0.009249 to 0.08355	No	ns	0.3732
Mean of YM	0.1332							Row 18	0.02475	-0.02164 to 0.07115	No	ns	0.9936
Difference between means	0.01908							Row 19	0.01571	-0.03069 to 0.06210	No	ns	>0.9999
SE of difference	0.004777							Row 20	0.02313	-0.02327 to 0.06952	No	ns	0.9986
95% CI of difference	0.005812 to 0.03234							Row 21	0.01755	-0.02885 to 0.06395	No	ns	>0.9999
								Row 22	0.01904	-0.02736 to 0.06543	No	ns	>0.9999
Data summary								Row 23	0.01676	-0.02964 to 0.06316	No	ns	>0.9999
Number of columns (Column Factor)	2							Row 24	0.02666	-0.01974 to 0.07305	No	ns	0.9739
Number of rows (Time)	70							Row 25	0.01498	-0.03142 to 0.06137	No	ns	>0.9999
Number of subjects (Subject)	6							Row 26	0.01774	-0.02866 to 0.06414	No	ns	>0.9999
Number of missing values	0							Row 27	0.01683	-0.02957 to 0.06323	No	ns	>0.9999
								Row 28	0.0332	-0.01319 to 0.07960	No	ns	0.6565
								Row 29	0.02214	-0.02426 to 0.06854	No	ns	0.9996
								Row 30	0.02505	-0.02134 to 0.07145	No	ns	0.9917
								Row 31	0.02452	-0.02187 to 0.07092	No	ns	0.9947
								Row 32	0.02028	-0.02612 to 0.06668	No	ns	>0.9999
								Row 33	0.03448	-0.01192 to 0.08088	No	ns	0.5611
								Row 34	0.01434	-0.03206 to 0.06074	No	ns	>0.9999
								Row 35	0.02965	-0.01675 to 0.07605	No	ns	0.8806
								Row 36	0.03158	-0.01482 to 0.07797	No	ns	0.7709
								Row 37	0.01372	-0.03268 to 0.06012	No	ns	>0.9999
								Row 38	0.006157	-0.04024 to 0.05255	No	ns	>0.9999
								Row 39	0.01664	-0.02976 to 0.06304	No	ns	>0.9999
								Row 40	0.01094	-0.03545 to 0.05734	No	ns	>0.9999
								Row 41	0.02651	-0.01988 to 0.07291	No	ns	0.9762
								Row 42	0.01007	-0.03633 to 0.05647	No	ns	>0.9999
								Row 43	0.01226	-0.03413 to 0.05866	No	ns	>0.9999
								Row 44	0.01056	-0.03583 to 0.05696	No	ns	>0.9999
								Row 45	0.01912	-0.02728 to 0.06552	No	ns	>0.9999
								Row 46	0.005001	-0.04140 to 0.05140	No	ns	>0.9999
								Row 47	0.01208	-0.03432 to 0.05847	No	ns	>0.9999
								Row 48	0.00255	-0.04385 to 0.04895	No	ns	>0.9999
								Row 49	0.005522	-0.04087 to 0.05192	No	ns	>0.9999
								Row 50	0.02353	-0.02287 to 0.06992	No	ns	0.9979
								Row 51	0.001321	-0.04508 to 0.04772	No	ns	>0.9999
								Row 52	0.005639	-0.04076 to 0.05204	No	ns	>0.9999
								Row 53	0.009993	-0.03640 to 0.05639	No	ns	>0.9999
								Row 54	0.007125	-0.03927 to 0.05352	No	ns	>0.9999
								Row 55	0.0009691	-0.04543 to 0.04737	No	ns	>0.9999
								Row 56	-0.002293	-0.04869 to 0.04410	No	ns	>0.9999
								Row 57	0.009457	-0.03694 to 0.05585	No	ns	>0.9999
								Row 58	0.009746	-0.03665 to 0.05614	No	ns	>0.9999
								Row 59	0.006919	-0.03948 to 0.05332	No	ns	>0.9999
								Row 60	0.005802	-0.04059 to 0.05220	No	ns	>0.9999
								Row 61	0.01007	-0.03632 to 0.05647	No	ns	>0.9999
								Row 62	0.008073	-0.03832 to 0.05447	No	ns	>0.9999
								Row 63	0.004238	-0.04216 to 0.05063	No	ns	>0.9999
								Row 64	0.003184	-0.04321 to 0.04958	No	ns	>0.9999
								Row 65	0.004176	-0.04222 to 0.05057	No	ns	>0.9999
								Row 66	0.008461	-0.03794 to 0.05486	No	ns	>0.9999
								Row 67	0.0007701	-0.04563 to 0.04717	No	ns	>0.9999
								Row 68	0.00279	-0.04361 to 0.04919	No	ns	>0.9999
								Row 69	0.002501	-0.04390 to 0.04890	No	ns	>0.9999
								Row 70	-0.001511	-0.04791 to 0.04489	No	ns	>0.9999
								Row 71	0.01236	-0.03404 to 0.05875	No	ns	>0.9999

[truncated: 4 more sheets: Supplementary Table 11, Supplementary Table 12, Supplementary Table 13, Supplementary Table 14]
